# Supplementary material for: The genetic impact of an Ebola outbreak on a wild gorilla population
Source: BMC Genomics. 2021 Oct 11;22:735. doi: 10.1186/s12864-021-08025-y (PMC8504571; doi:10.1186/s12864-021-08025-y)
Supplement: Supplementary file 1 — Additional file 1. [file 12864_2021_8025_MOESM1_ESM.xlsx]

## Sheet: Table S1, sample description
Table S1. Sample description
Sample (name UR1)	Population	Type	Group or name for solitary indv	Sex	Status at collection	date of sampling	Number of available extracts
G812	Lokoué	survivor	Ishi	female	in breeding group	2006-04-10	3
G814	Lokoué	survivor	Ishi	female	in breeding group	2006-04-10	3
G816	Lokoué	survivor	Ishi	female	in breeding group	2006-04-10	3
G969	Lokoué	survivor	Robin	male	living solitary	2008-12-24	3
G667	Lokoué	survivor	Minimee	male	living solitary	2005-03-30	3
G739	Lokoué	survivor	Bangwetu	male	living solitary	2005-08-26	3
G626	Lokoué	survivor	Diyo	male	in breeding group	2004-12-18	3
G627	Lokoué	survivor	Diyo	female	in breeding group	2004-12-18	3
G778	Lokoué	survivor	Marcel	female	in breeding group	2006-01-13	2
G638	Lokoué	survivor	Arthur	male	in breeding group	2005-02-28	3
G749	Lokoué	survivor	Achille	male	in breeding group	2005-09-08	3
G1043	Lokoué	survivor	Gromit	male	in breeding group	2009-09-18	3
G1392	Lokoué	survivor	Obella	male	living solitary	2014-03-14	3
G668	Lokoué	survivor	Tino	male	living solitary	2005-03-30	3
G763	Lokoué	survivor	Yopi	male	in breeding group	2005-06-22	3
G170	Lokoué	non-survivor	S1	male	living solitary	2001-10-29	3
G374	Lokoué	non-survivor	Erebus S21	male	living solitary	2002-05-02	2
G160	Lokoué	non-survivor	Pandami S24	male	living solitary	2001-10-22	3
G296	Lokoué	non-survivor	Waratchoko-S25	male	living solitary	2001-12-20	3
G298	Lokoué	non-survivor	L7	female	in breeding group	2002-12-06	3
G348	Lokoué	non-survivor	L45	female	in breeding group	2002-04-04	3
G191	Lokoué	non-survivor	L14	male	in breeding group	2001-11-04	3
G282	Lokoué	non-survivor	L50	not sexed yet	in breeding group	2001-12-11	3
G211	Lokoué	non-survivor	L22	female	in breeding group	2001-11-07	3
G314	Lokoué	non-survivor	L32	female	in breeding group	2002-03-22	3
G344	Lokoué	non-survivor	L33	not sexed yet	in breeding group	2002-04-01	2
G221	Lokoué	non-survivor	L36	female	in breeding group	2001-11-11	3
G372	Lokoué	non-survivor	L41	male	in breeding group	2002-02-27	3
G206	Lokoué	non-survivor	L42	female	in breeding group	2001-11-06	3
G312	Lokoué	non-survivor	L44	female	in breeding group	2002-02-06	3
G489	Lokoué	non-survivor	L51	male	in breeding group	2004-02-10	2

## Sheet: Table S2, genes and NR
Table S2. List of genes associated to immune response or ebola infection in the literature and the 15 neutral regions included in the study.
Gene / Region	Species	Pathway	Reference	Comment / Coordinates
CCL2	Human, Macaque	Cytokines, chemotokines, growth factors	Melanson et al. 2015, Rubins et al. 2007	PolyI:C stimulated effect shown, also known as monocyte chemotactic protein 1 (MCP1)
CCL3L1	Human	Cytokines, chemotokines, growth factors	Melanson et al. 2015	EBOV effect shown
CCL5	Human	Cytokines, chemotokines, growth factors	Melanson et al. 2015, Hensley et al. 2002	EBOV effect shown
CCL7	Human, Macaque	Cytokines, chemotokines, growth factors	Melanson et al. 2015, Rubins et al. 2007	PolyI:C stimulated effect shown, used to be called MCP-3
CCL8	Human, rhesus, macaque	Cytokines, chemotokines, growth factors	Melanson et al. 2015, Yet et al. 2011, Rubins et al. 2007	EBOV effect shown, strong correlation to survival in rhesus (Yet et al.), also known as monocyte chemoattractant protein 2 (MCP-2)
CCL11	Human	Cytokines, chemotokines, growth factors	Melanson et al. 2015	EBOV effect shown
CCL13	Mouse, Macaque	Cytokines, chemotokines, growth factors	Cilloniz et al. 2011, Rubins et al. 2007	alternative synonyms: SCYA13, MCP-4, NCC-1, SCYL1, CKb10
CCL20	Human	Cytokines, chemotokines, growth factors	Melanson et al. 2015	PolyI:C stimulated effect shown
CCL21	Human	Cytokines, chemotokines, growth factors	Melanson et al. 2015	PolyI:C stimulated effect shown
CCL22	Human	Cytokines, chemotokines, growth factors	Melanson et al. 2015	PolyI:C stimulated effect shown
CXCL2	Human, Macaque	Cytokines, chemotokines, growth factors	Melanson et al. 2015, Rubins et al. 2007	EBOV effect shown, also called macrophage inflammatory protein 2-alpha (MIP2-alpha), Growth-regulated protein beta (Gro-beta) and Gro oncogene-2 (Gro-2)
CXCL9	Human	Cytokines, chemotokines, growth factors	Melanson et al. 2015	EBOV effect shown
CXCL10	Human, macaque	Cytokines, chemotokines, growth factors	Melanson et al. 2015, Rubins et al. 2007	EBOV effect shown
CXCL11	Human	Cytokines, chemotokines, growth factors	Melanson et al. 2015	PolyI:C stimulated effect shown
CXCL16	Human	Cytokines, chemotokines, growth factors	Melanson et al. 2015	PolyI:C stimulated effect shown
ECGF1	Human	Cytokines, chemotokines, growth factors	Melanson et al. 2015	EBOV effect shown
IL-8RA	Human	Cytokines, chemotokines, growth factors	Melanson et al. 2015	PolyI:C stimulated effect shown
IL-15	Human, rhesus	Cytokines, chemotokines, growth factors	Melanson et al. 2015, Yet et al. 2011	PolyI:C stimulated effect shown, strong support in Yet et al. but not specific to survival
IL-18	Human, Macaque	Cytokines, chemotokines, growth factors	Melanson et al. 2015, Rubins et al. 2007, Hensley et al. 2002	EBOV effect shown
IL-19	Human	Cytokines, chemotokines, growth factors	Melanson et al. 2015	PolyI:C stimulated effect shown
IL26	Human	Cytokines, chemotokines, growth factors	Melanson et al. 2015	EBOV effect shown
ISG15	Human	Cytokines, chemotokines, growth factors	Melanson et al. 2015, Schneider et al. 2014	PolyI:C stimulated effect shown
ISG20	Human	Cytokines, chemotokines, growth factors	Melanson et al. 2015	EBOV effect shown
TNSF4	Human	Cytokines, chemotokines, growth factors	Melanson et al. 2015	PolyI:C stimulated effect shown
ADAR	Human	Intracellular antiviral	Melanson et al. 2015	EBOV effect shown
GBP2	Human	Intracellular antiviral	Melanson et al. 2015	PolyI:C stimulated effect shown
IFI30	Human	Intracellular antiviral	Melanson et al. 2015	PolyI:C stimulated effect shown
IFI35	Human	Intracellular antiviral	Melanson et al. 2015	EBOV effect shown
IFI44	Human	Intracellular antiviral	Melanson et al. 2015	EBOV effect shown
IFIT1	Human, rhesus	Intracellular antiviral	Melanson et al. 2015, Yet et al. 2011	PolyI:C stimulated effect shown, strong correlation to survival in rhesus (Yet et al.)
IFIT2	Human	Intracellular antiviral	Melanson et al. 2015	EBOV effect shown
IFIT3	Human	Intracellular antiviral	Melanson et al. 2015	PolyI:C stimulated effect shown
IFI44	Human	Intracellular antiviral	Melanson et al. 2015	PolyI:C stimulated effect shown
GPX4	Human	Cellular metabolism	Melanson et al. 2015	EBOV effect shown
SOD2	Human	Cellular metabolism	Melanson et al. 2015	EBOV effect shown
18SrRNA	Human	Cellular metabolism	Melanson et al. 2015	EBOV effect shown
ACTB	Human	Cell movement	Melanson et al. 2015	EBOV effect shown
DCTN2	Human	Cell movement	Melanson et al. 2015	EBOV effect shown
PFN1	Human	Cell movement	Melanson et al. 2015	EBOV effect shown
S100A4	Human	Cell movement	Melanson et al. 2015	PolyI:C stimulated effect shown
ADAM19	Human	Cellular differentiation	Melanson et al. 2015	PolyI:C stimulated effect shown
ADAMDEC1	Human	Cellular differentiation	Melanson et al. 2015	PolyI:C stimulated effect shown
BASP1	Human	Cellular differentiation	Melanson et al. 2015	EBOV effect shown
BTG1	Human	Cellular differentiation	Melanson et al. 2015	EBOV effect shown
CDC42	Human	Cellular differentiation	Melanson et al. 2015	PolyI:C stimulated effect shown
CD68	Human	Cellular differentiation	Melanson et al. 2015	EBOV effect shown
IGSF6	Human	Cellular differentiation	Melanson et al. 2015	EBOV effect shown
LY75	Human	Cellular differentiation	Melanson et al. 2015	PolyI:C stimulated effect shown
CD44	Human	Adhesion	Melanson et al. 2015	EBOV effect shown
CD46	Human	Adhesion, viral protection	Saifuddin et al. 1997	Known from HIV-1 viral protection
CD55	Human	Adhesion, viral protection	Saifuddin et al. 1997	Known from HIV-1 viral protection
CD58	Human	Adhesion	Melanson et al. 2015	PolyI:C stimulated effect shown
CD59	Human	Adhesion, viral protection	Saifuddin et al. 1997	Known from HIV-1 viral protection
ICAM-1	Human	Adhesion	Melanson et al. 2015	PolyI:C stimulated effect shown
ANPEP	Human	Antigen presentation	Melanson et al. 2015	PolyI:C stimulated effect shown
B2M	Human	Antigen presentation	Melanson et al. 2015	PolyI:C stimulated effect shown
CD1B	Human	Antigen presentation	Melanson et al. 2015	PolyI:C stimulated effect shown
CD83	Human	Antigen presentation	Melanson et al. 2015	EBOV effect shown
HLA-A	Human	Antigen presentation	Melanson et al. 2015	EBOV effect shown
HLA-E	Human	Antigen presentation	Melanson et al. 2015	PolyI:C stimulated effect shown
HLA-F	Human	Antigen presentation	Melanson et al. 2015	PolyI:C stimulated effect shown
HLA-G	Human	Antigen presentation	Melanson et al. 2015	PolyI:C stimulated effect shown
HLA-DRA	Human	Antigen presentation	Melanson et al. 2015	EBOV effect shown
HLA-DRB5	Human	Antigen presentation	Melanson et al. 2015	EBOV effect shown
IFI30	Human	Antigen presentation	Melanson et al. 2015	EBOV effect shown
LAMP3	Human	Antigen presentation	Melanson et al. 2015	EBOV effect shown
TAPBP	Human	Antigen presentation	Melanson et al. 2015	EBOV effect shown
ATM	Human	Cell signaling	Melanson et al. 2015	EBOV effect shown
ERBB2	Human	Cell signaling	Melanson et al. 2015	PolyI:C stimulated effect shown
CLEC4A	Human	Cell signaling	Melanson et al. 2015	PolyI:C stimulated effect shown
CREBI	Human	Cell signaling	Melanson et al. 2015	PolyI:C stimulated effect shown
GBP3	Human	Cell signaling	Melanson et al. 2015	PolyI:C stimulated effect shown
LYN	Human	Cell signaling	Melanson et al. 2015	EBOV effect shown
MARCKS	Human	Cell signaling	Melanson et al. 2015	PolyI:C stimulated effect shown
MARCKSL-1	Human	Cell signaling	Melanson et al. 2015	EBOV effect shown
MT2A	Human	Cell signaling	Melanson et al. 2015	PolyI:C stimulated effect shown
NFkB1	Human	Cell signaling	Melanson et al. 2015	EBOV effect shown
NPSCDBP	Human	Cell signaling	Melanson et al. 2015	PolyI:C stimulated effect shown
RAC1	Human	Cell signaling	Melanson et al. 2015	PolyI:C stimulated effect shown
RelA	Human	Cell signaling	Melanson et al. 2015	PolyI:C stimulated effect shown
RelB	Human	Cell signaling	Melanson et al. 2015	EBOV effect shown
STK4	Human	Cell signaling	Melanson et al. 2015	PolyI:C stimulated effect shown
ZNF398	Human	Cell signaling	Melanson et al. 2015	PolyI:C stimulated effect shown
CCR5	Human	Receptors	Melanson et al. 2015	EBOV effect shown, coreceptor for HIV entry into CD4+ cells and the delta 32 mutation is linked to HIV resistance
CSF1R	Human	Receptors	Melanson et al. 2015	PolyI:C stimulated effect shown
CXCR4	Human	Receptors	Melanson et al. 2015	EBOV effect shown, coreceptor for HIV entry into CD4+ cells
FCGR2B	Human	Receptors	Melanson et al. 2015	PolyI:C stimulated effect shown
ARHGDIB	Human	Chaperone protein	Melanson et al. 2015	PolyI:C stimulated effect shown
ARID5A	Human	Chaperone protein	Melanson et al. 2015	EBOV effect shown
HSP90BI	Human	Chaperone protein	Melanson et al. 2015	EBOV effect shown
PDIA3	Human	Chaperone protein	Melanson et al. 2015	PolyI:C stimulated effect shown
CDKN1A	Human	Cell death and survival	Melanson et al. 2015	PolyI:C stimulated effect shown
IFI6	Human	Cell death and survival	Melanson et al. 2015	EBOV effect shown
IFI27	Human	Cell death and survival	Melanson et al. 2015	EBOV effect shown
PNRC1	Human	Cell death and survival	Melanson et al. 2015	EBOV effect shown
PIM2	Human	Cell death and survival	Melanson et al. 2015	PolyI:C stimulated effect shown
PRGQ	Human	Cell death and survival	Melanson et al. 2015	PolyI:C stimulated effect shown
SCYE1	Human	Cell death and survival	Melanson et al. 2015	PolyI:C stimulated effect shown
IGHV3-21	Human	GP1-GP2 binding	Lee et al. 2008	IMGT names, neutralizing antibody KZ52 from human survivor 1995, Failed on rhesus
IGHG1	Human	GP1-GP2 binding	Lee et al. 2008	IMGT names, neutralizing antibody KZ52 from human survivor 1995, Failed on rhesus
IGKV4-1	Human	GP1-GP2 binding	Lee et al. 2008	IMGT names, neutralizing antibody KZ52 from human survivor 1995, Failed on rhesus
IGKJ4	Human	GP1-GP2 binding	Lee et al. 2008	IMGT names, neutralizing antibody KZ52 from human survivor 1995, Failed on rhesus
IGKC	Human	GP1-GP2 binding	Lee et al. 2008	IMGT names, neutralizing antibody KZ52 from human survivor 1995, Failed on rhesus
IGHJ3	Human	GP1-GP2 binding	Lee et al. 2008	IMGT names, neutralizing antibody KZ52 from human survivor 1995, Failed on rhesus
IGKC	Human	GP1-GP2 binding	Lee et al. 2008	IMGT names, neutralizing antibody KZ52 from human survivor 1995, Failed on rhesus
TIE1	Mouse	Endothelial signaling regulation and vascular leakage	Rasmussen et al. 2014	Implicated in coagulopathies mediated by EBOV, contribute to disease resistance in susceptible mice
TEK (TIE2)	Mouse	Endothelial signaling regulation and vascular leakage	Rasmussen et al. 2014	Implicated in coagulopathies mediated by EBOV, contribute to disease resistance in susceptible mice
IFN-γ	Human & Non-human primates	Cytokines, chemotokines	Villinger et al. 1999	Elevated levels in EBOV patients
IFN-α	Human & Non-human primates	Cytokines, chemotokines	Villinger et al. 1999, Hensley et al. 2002	Elevated levels in EBOV patients, this should expand to a list of the 13 subtypes IFNA1,2,4,5,6,7,8,10,13,14,16,17, and 21
IFNB1	Human	Antiviral protein, innate immuneresponse	Cardenas et al. 2006, Hensley et al. 2002	Support for being inhibited during infection of Ebola
IFNB3	Human	Antiviral protein, innate immuneresponse	Cardenas et al. 2006	Support for being inhibited during infection
DDX58	Human	RIG-I, recognition receptor	Cardenas et al. 2006	Support for being inhibited during infection of Ebola
IFIH1	Human	MDA5, part of the RIG receptor	Cardenas et al. 2006	Support for being inhibited during infection of Ebola
IRF-3	Human	Interferon regalory factor	Cardenas et al. 2006	Support for being inhibited during infection of Ebola
IL-10	Human & Non-human primates	Cytokines, chemotokines	Villinger et al. 1999, Yet et al. 2011, Baize et al. 2002	Elevated levels in EBOV patients, stong support in Yet et al. but not specific to survival (contrast to Baize et al. 2002 who name it as an indicator of fatal infection)
IL-2	Human & Non-human primates	Cytokines, chemotokines	Villinger et al. 1999	Elevated levels in EBOV patients
TNF-α	Human & Non-human primates	Cytokines, chemotokines	Villinger et al. 1999, Rubins et al. 2007	Elevated levels in EBOV patients
PF4	Rhesus	Thrombospondin receptor (blood coagulation)	Yet et al. 2011	Somewhat unclear support but could have potential
CD36	Rhesus	Thrombospondin receptor (blood coagulation)	Yet et al. 2011	Somewhat unclear support but could have potential
CD61	Rhesus	Thrombospondin receptor (blood coagulation)	Yet et al. 2011	Somewhat unclear support but could have potential
ITGB3	Rhesus	Thrombospondin receptor (blood coagulation)	Yet et al. 2011	Somewhat unclear support but could have potential
F8	Rhesus	Thrombospondin receptor (blood coagulation)	Yet et al. 2011	Somewhat unclear support but could have potential
CD49b	Rhesus	Thrombospondin receptor (blood coagulation)	Yet et al. 2011	Somewhat unclear support but could have potential
VTN	Rhesus	Thrombospondin receptor (blood coagulation)	Yet et al. 2011	Somewhat unclear support but could have potential
IL-10RA	Rhesus	Thrombospondin receptor (blood coagulation)	Yet et al. 2011	Somewhat unclear support but could have potential
ADAMTS13	Rhesus	Thrombospondin receptor (blood coagulation)	Yet et al. 2011	Somewhat unclear support but could have potential
VWFCP	Rhesus	Thrombospondin receptor (blood coagulation)	Yet et al. 2011	Somewhat unclear support but could have potential
TFPI	Rhesus	Thrombospondin receptor (blood coagulation)	Yet et al. 2011	Strong support, correlation to survival
PLG	Rhesus	degrades fibrin blood clots	Yet et al. 2011	Somewhat unclear support but could have potential
SAA1	Rhesus	regulates proinflammatory cytokines	Yet et al. 2011	Somewhat unclear support but could have potential
SERPINE1	Rhesus	serine protease inhibitor, degrades blood clots	Yet et al. 2011	Somewhat unclear support but could have potential
F13A1	Rhesus	Thrombospondin receptor (blood coagulation)	Yet et al. 2011	Somewhat unclear support but could have potential
F9	Rhesus	Thrombospondin receptor (blood coagulation)	Yet et al. 2011	Moderate support, correlation to survival
PDPN	Rhesus	Thrombospondin receptor (blood coagulation)	Yet et al. 2011	Strong support, correlation to survival
GBP1	Rhesus	antiviral binding protein	Yet et al. 2011	Strong support, not specific to survivors
MX1	Rhesus, Macaque	antiviral binding protein	Yet et al. 2011, Rubins et al. 2007	Strong support, not specific to survivors
IL-6	Rhesus, Macaque, Human	cytokine regulation	Yet et al. 2011, Rubins et al. 2007, Hensley et al. 2002, Baize et al. 2002	Strong support, not specific to survivors (contrast Baize et al. 2002 that name it as an indicator of survival), also designated to IFN-beta2
IL-15	Rhesus	kills virally infected cells	Yet et al. 2011	Strong support, not specific to survivors
JAK1	Human	involved in IFN signalling	Schneider et al. 2014	No direct link to Ebola but essential to immunology
JAK2	Human	involved in IFN signalling	Schneider et al. 2014	No direct link to Ebola but essential to immunology
TYK2	Human	involved in IFN signalling	Schneider et al. 2014	No direct link to Ebola but essential to immunology
IFNL1	Human	Part of the receptor complex IFN-α	Schneider et al. 2014	No direct link to Ebola but essential to immunology, also known as interleukin IL-29
IFNL2	Human	Part of the receptor complex IFN-α	Schneider et al. 2014	No direct link to Ebola but essential to immunology, also known as interleukin IL-28A
IFNL3	Human	Part of the receptor complex IFN-α	Schneider et al. 2014	No direct link to Ebola but essential to immunology, also known as interleukin IL-28B
STAT1	Human, Macaque	innate immune signaling	Schneider et al. 2014, Rubins et al. 2007	Strong evidence in Rubins et al. 2007
STAT2	Human	innate immune signaling	Schneider et al. 2014	No direct link to Ebola but essential to immunology
IRF9	Human	IFN regulatory factor	Schneider et al. 2014	No direct link to Ebola but essential to immunology
IFITM1	Human	IFN-inducible transmembrane Inhibitor of viral incection	Schneider et al. 2014, Huang et al. 2011	General resctriction of filoviruses
IFITM2	Human	IFN-inducible transmembrane Inhibitor of viral incection	Schneider et al. 2014, Huang et al. 2011	General resctriction of filoviruses
IFITM3	Human	IFN-inducible transmembrane Inhibitor of viral incection	Schneider et al. 2014, Huang et al. 2011	General resctriction of filoviruses
IFITM4	Human	IFN-inducible transmembrane Inhibitor of viral incection	Schneider et al. 2014	General resctriction of filoviruses
RSAD2	Human	Viperin, virus inhibitory protein	Schneider et al. 2014	General antiviral effector
BST2	Human	Tetherin, inhibits viral budding by anchoring to membrane	Schneider et al. 2014, Kaletsky et al. 2009	Acts on Ebola glycoprotein VP40, alson known as CD317, in an arms-race with GP
TLR4	Human	Toll-like receptor for viral GPs	Schneider et al. 2014, Okumura et al. 2010	may play an important role in the immunopathogenesis of Ebola virus infection
TLR1	Human	Toll-like receptor for viral GPs	Schneider et al. 2014	Involved in general viral detection in the innate immune system
TLR2	Human	Toll-like receptor for viral GPs	Schneider et al. 2014	Involved in general viral detection in the innate immune system
TLR3	Human	Toll-like receptor for viral GPs	Schneider et al. 2014	Involved in general viral detection in the innate immune system
TLR7	Human	Toll-like receptor for viral GPs	Schneider et al. 2014	Involved in general viral detection in the innate immune system
TLR9	Human	Toll-like receptor for viral GPs	Schneider et al. 2014	Involved in general viral detection in the innate immune system
CH25H	Human	Antiviral effector (ISG)	Schneider et al. 2014	General antiviral effector
TANK	Human	TBK-1, TANK-binding kinase	Prins et al. 2009	interacts with VP35 wich impairs the function of INF
IKBKE	Human	IKKε or IκB kinase epsilon, TANK-binding kinase	Prins et al. 2009	interacts with VP35 wich impairs the function of INF
IPS1	Human	IFN pathway, MARV, mitochondrial antiviral signaling protein	Prins et al. 2009	interacts with VP35 wich impairs the function of INF, alias: IPS-1, VISA, CARDIF
EIF2AK2	Human	PKR, IFN JAK/STAT pathway	Feng et al. 2007	interacts with VP35 wich impairs the function of INF, alias: IPS-1, VISA, CARDIF
TP53	Human	Viral entry pathway	Saeed et al. 2010	Also known from cancer
Arp2	Human	Viral entry pathway	Saeed et al. 2010	involved in macropinocytosis
VASP	Human	Viral entry pathway	Saeed et al. 2010	involved in macropinocytosis
ITGB1	Human	β1 integrin, CD29, Viral entry pathway	Sullivan et al. 2005, Francica et al. 2010	involved in macropinocytosis, acts with MHC1
CD8	Human	GP meidated escape of immune recognition	Francica et al. 2010, Warfield et al. 2014	co-receptor with TCR, binds to MHC
TCRA	Human	GP meidated escape of immune recognition	Francica et al. 2010	T-cell receptor, binds to MHC
TCRB	Human	GP meidated escape of immune recognition	Francica et al. 2010	T-cell receptor, binds to MHC
IRF7	Mouse	IFN transcription	Chang et al. 2009	inhibited by VP35
UBE2I	Mouse	encodes Ubc9, SUMO protein involved in IFN	Chang et al. 2009	inhibited by VP35
PIAS1	Mouse	E3 SUMO-protein ligase involved in IFN	Chang et al. 2009	inhibited by VP35
MMP3	Mouse	controls chemokine activity	Cilloniz et al. 2011
IL1B	Macaque, Human	proinflammatory cytokine	Rubins et al. 2007, Baize et al. 2002	"Indicator of survival
IL-8	Macaque	proinflammatory cytokine	Rubins et al. 2007	also known as CXCL8
CCL3	Macaque	macrophage inflamatory protein	Rubins et al. 2007, Hensley et al. 2002	Used to be called MIP-1α
CCL4	Macaque	macrophage inflamatory protein	Rubins et al. 2007, Hensley et al. 2002	Used to be called MIP-1β
CXCL1	Macaque	chemokine	Rubins et al. 2007	Used to be called GRO1 oncogene, GROα, KC, neutrophil-activating protein 3 (NAP-3) and melanoma growth stimulating activity, alpha (MSGA-α)
BCL2	Macaque	apoptosis	Rubins et al. 2007
BID	Macaque	apoptosis	Rubins et al. 2007	also known as BH3 interacting-domain death agonist
TRAIL	Macaque	apoptosis	Rubins et al. 2007, Hensley et al. 2002	also known as CD253; TNFSF10 ; APO2L; Apo-2L; CD253; TL2
CASP5	Macaque	apoptosis	Rubins et al. 2007	Caspase 5 or ICE(rel)III, ICH3
CASP8	Macaque	apoptosis	Rubins et al. 2007	alternative synonyms: ALPS2B; CAP4; Casp-8; FLICE; MACH; MCH5
FADD	Macaque	apoptosis	Rubins et al. 2007
MX2	Macaque	Interferon response	Rubins et al. 2007	alternatively MXB
OAS1	Macaque	Interferon response	Rubins et al. 2007	2'-5'-oligoadenylate synthetase, OAS1 ; IFI-4; OIAS; OIASI
PLAUR	Macaque	fibrin dissolution	Rubins et al. 2007	CD87; U-PAR; UPAR; URKR
PLAU	Macaque	fibrin dissolution	Rubins et al. 2007	ATF; BDPLT5; QPD; UPA; URK; u-PA
ADAM17	Macaque	cleavage of glycoprotein	Rubins et al. 2007
TNFRSF6	Macaque	apoptosis	Hensley et al. 2002	also known as FAS ; ALPS1A; APO-1; APT1; CD95; FAS1; FASTM; TNFRSF6
NOS2	Macaque	apoptosis	Hensley et al. 2002	also knows as NOS2 ; HEP-NOS; INOS; NOS; NOS2A
IL1RN	Human	cytokine	Baize et al. 2002	"Indicator" of fatal outcome, also know as IL1RN ; DIRA; ICIL-1RA; IL-1RN; IL-1ra; IL-1ra3; IL1F3; IL1RA; IRAP; MVCD4
CD4	Chimpanzee	suface glucoprotein on T helper cells	Warfield et al. 2014
CD209	Human	C-type lectin receptor	Simmons et al. 2003	CDSIGN; CLEC4L; DC-SIGN; DC-SIGN1
TYRO3	Human	receptor tyrosine kinases	Shimojima et al. 2006	BYK; Dtk; RSE; Sky; Tif
AXL	Human	receptor tyrosine kinases	Shimojima et al. 2006, Dahlmann et al. 2015	JTK11; UFO
MERTK	Human	receptor tyrosine kinases	Shimojima et al. 2006, Dahlmann et al. 2015	MER; RP38; c-mer
HAVCR1	Human	receptor	Dahlmann et al. 2015	HAVCR; HAVCR-1; KIM-1; KIM1; TIM; TIM-1; TIM1; TIMD-1; TIMD1
ITGAV	Human	integrin alpha v	Dahlmann et al. 2015	CD51; MSK8; VNRA; VTNR
CD204	Human	macrophage scavenger receptor	Dahlmann et al. 2015	MSR1 ; SCARA1; SR-A; SRA; phSR1; phSR2
NPC1	Human	cholesterol transporter	Dahlmann et al. 2015
NeutralRegion1	Human Hg19	NA	Fischer et al 2011, Voight et al. 2005	chr12: 47767344 - 47778382
NeutralRegion2	Human Hg19	NA	Fischer et al 2011, Voight et al. 2005	chr5: 9975764 - 9985991
NeutralRegion3	Human Hg19	NA	Fischer et al 2011, Voight et al. 2005	chr20: 7663192 - 7674810
NeutralRegion4	Human Hg19	NA	Fischer et al 2011, Voight et al. 2005	chr5: 128197152 - 128207630
NeutralRegion5	Human Hg19	NA	Fischer et al 2011, Voight et al. 2005	chr19: 31273330 - 31283868
NeutralRegion6	Human Hg19	NA	Fischer et al 2011, Voight et al. 2005	chr11: 29549992 - 29560788
NeutralRegion7	Human Hg19	NA	Fischer et al 2011, Voight et al. 2005	chr5: 62639655 - 62650053
NeutralRegion8	Human Hg19	NA	Fischer et al 2011, Voight et al. 2005	chr14: 62774461 - 62785129
NeutralRegion9	Human Hg19	NA	Fischer et al 2011, Voight et al. 2005	chr9: 12060291 - 12070889
NeutralRegion10	Human Hg19	NA	Fischer et al 2011, Voight et al. 2005	chr18: 10117615 - 10128303
NeutralRegion11	Human Hg19	NA	Fischer et al 2011, Voight et al. 2005	chr21: 24176467 - 24186965
NeutralRegion12	Human Hg19	NA	Fischer et al 2011, Voight et al. 2005	chr1: 188900382 - 188911372
NeutralRegion13	Human Hg19	NA	Fischer et al 2011, Voight et al. 2005	chr2: 5637915 - 5648914
NeutralRegion14	Human Hg19	NA	Fischer et al 2011, Voight et al. 2005	chr6: 106132711 - 106143711
NeutralRegion15	Human Hg19	NA	Fischer et al 2011, Voight et al. 2005	chr7: 145312784 - 145323283

## Sheet: Table S3, sample statistics
Table S3. Sequencing stats from target capture data per sample, on-target coverage and human contamination estimates.
Individual	Status	Production Reads*	Unique Mapped Reads	% Uniq Reads	# Total of Mapped Uniq Reads Qual>30 & non-second alignments	% of Mapped Unique Reads Quality (by production Reads)	# On Target READS (Exon, Neutral, AIMs, Kinship,Y)	% of On Target Reads	# Total of Mapped Bases Qual>30 & non-second alignments 2	# On Target BASES (Exon, Neutral, AIMs, Kinship,Y)	Effective Coverage	Enrichment factor	Proportion of covered space at DP4	Proportion of covered space at DP10	Proportion of covered space at DP20	Proportion of covered space at DP50	Number of genotypes	Number of SNPs	% Human contamination	% s.d. Human contamination	% s.d. Human contamination	Human contamination (Positions tested)
G1043	Survivor	14396228	2033253	0.141235	117607	0.00816929	61424	0.00426667	15058695	8495172	10.3324	113.423	0.532032	0.0882596	0.0079736	0.000274952	8604	2087	0.322	0.055	0.589	7683
G1392	Survivor	4941744	174457	0.0353027	21778	0.00440695	16084	0.00325472	2413366	2071141	2.51907	346.147	0.0937586	0.0222711	0.00247457	0	10046	7872	25.117	7.037	43.196	2641
G160	Non-survivor	198461026	30238392	0.152364	2674400	0.0134757	864218	0.0043546	364375105	134687764	163.817	107.305	0.930162	0.916415	0.887545	0.699478	45647	8642	0.196	0.112	0.28	118757
G170	Non-survivor	33777632	3254320	0.0963454	262535	0.00777245	96234	0.00284905	33210886	13218465	16.0772	111.025	0.702777	0.287875	0.0371185	0.000274952	11315	2268	0.611	0.244	0.977	15913
G191	Non-survivor	41377168	2531502	0.0611811	229452	0.00554538	68310	0.00165091	29243425	9326408	11.3434	101.312	0.649986	0.187242	0.00769865	0.000549904	13506	3130	2.133	1.286	2.98	16054
G206	Non-survivor	92191588	12111679	0.131375	1004759	0.0108986	334538	0.00362873	136754249	50777872	61.7597	103.704	0.791586	0.756118	0.635414	0.109431	23519	4157	0.324	0.176	0.471	50976
G211	Non-survivor	91475530	12080082	0.132058	1079568	0.0118017	348274	0.00380729	145319649	51537351	62.6834	108.244	0.794061	0.761342	0.663734	0.146824	25374	4405	0.298	0.142	0.454	54329
G221	Non-survivor	76637272	8987310	0.117271	696451	0.00908763	218654	0.0028531	88602675	31427406	38.2243	91.3444	0.77234	0.671982	0.361012	0.0197965	18839	3451	0.371	0.244	0.498	36157
G282	Non-survivor	9415940	647065	0.0687202	61186	0.00649813	27077	0.00287566	7643346	3681824	4.4781	157.111	0.185043	0.00714875	0.000274952	0	5940	1716	1.995	0.569	3.422	5738
G296	Non-survivor	19864446	1851721	0.0932179	138413	0.00696788	49781	0.00250604	17052134	6459153	7.85608	100.935	0.510586	0.0607644	0.00109981	0.000274952	10425	2691	2.264	1.161	3.368	9484
G298	Non-survivor	36994320	3272849	0.088469	387808	0.0104829	115862	0.00313189	48937757	16169473	19.6665	132.914	0.7157	0.443497	0.0888095	0.00109981	13293	2586	0.751	0.424	1.077	22095
G312	Non-survivor	95963296	11030436	0.114944	1017434	0.0106023	314915	0.00328162	133942818	45254466	55.0417	107.19	0.789387	0.74402	0.601045	0.109156	23466	4153	0.397	0.23	0.564	49075
G314	Non-survivor	34468922	3945269	0.114459	344656	0.00999904	123726	0.00358949	43891942	17320064	21.0659	117.744	0.719824	0.474292	0.0877097	0.000824856	13008	2446	1.729	1.011	2.447	20176
G344	Non-survivor	25280966	2646476	0.104683	219692	0.00869002	62689	0.00247969	28296372	8639954	10.5085	88.936	0.573275	0.127303	0.00714875	0.000274952	10507	2367	0.533	0.224	0.842	15180
G348	Non-survivor	84285352	11648974	0.138209	1075078	0.0127552	353896	0.00419878	138446864	50834152	61.8281	114.062	0.795986	0.746219	0.599945	0.116305	50681	8103	6.69	5.276	8.104	50561
G372	Non-survivor	14313052	1554170	0.108584	204779	0.0143072	81440	0.00568991	27093878	12247885	14.8968	196.74	0.661809	0.242233	0.0178719	0	10314	2252	0.618	0.245	0.99	14366
G374	Non-survivor	47944806	6186917	0.129042	453109	0.00945064	154506	0.00322258	60082254	22580678	27.4642	93.7617	0.825681	0.523233	0.163321	0.00989827	17413	3250	1.171	0.326	2.016	25532
G489	Non-survivor	35172962	5139441	0.146119	413570	0.0117582	162331	0.00461522	55168402	24777403	30.136	118.588	0.855925	0.624416	0.246357	0.00302447	16170	2941	0.288	0.1	0.477	21307
G626	Survivor	38419478	5014690	0.130525	380532	0.00990466	148867	0.00387478	48816404	21501888	26.1521	111.457	0.80066	0.478691	0.128952	0.00962332	14126	2584	0.575	0.187	0.962	19875
G627	Survivor	22914502	2750261	0.120023	364066	0.015888	129713	0.00566074	44755023	17363408	21.1186	177.078	0.721749	0.480616	0.108331	0.00109981	12272	2305	0.367	0.046	0.689	19123
G638	Survivor	7737986	801714	0.103608	68498	0.00885217	30689	0.00396602	9056930	4459388	5.42383	143.72	0.270003	0.0107231	0.000824856	0.000274952	6692	1716	0.902	0.138	1.666	6636
G667	Survivor	46060414	6498535	0.141087	711586	0.015449	243015	0.00527601	91723180	34766972	42.2861	140.402	0.896893	0.792686	0.522958	0.0219962	19404	3357	0.57	0.268	0.872	33909
G668	Survivor	69267838	9305887	0.134346	817598	0.0118034	300760	0.00434199	108417031	44491272	54.1135	121.344	0.908166	0.836129	0.619467	0.0588397	19318	3496	0.272	0.156	0.388	41759
G739	Survivor	119031334	15247733	0.128098	1814877	0.0152471	518079	0.00435246	247957832	83316448	101.335	127.569	0.926588	0.901567	0.846302	0.472642	34977	6606	0.25	0.128	0.372	94809
G749	Survivor	231450168	34747282	0.150129	2763703	0.0119408	941571	0.00406814	376092537	144774434	176.085	101.739	0.930437	0.921089	0.899093	0.77234	41898	7999	0.195	0.107	0.282	114225
G763	Survivor	236578334	34561766	0.14609	3143240	0.0132863	967456	0.00408937	436130935	158867686	193.226	105.097	0.930987	0.920539	0.899643	0.758317	48930	11156	0.191	0.143	0.238	152442
G778	Survivor	38015780	5177750	0.1362	416176	0.0109475	121569	0.00319786	54414786	17954482	21.8375	88.1528	0.729172	0.45917	0.0989827	0.00137476	15011	2983	0.413	0.189	0.636	25151
G812	Survivor	79422444	12032039	0.151494	1094833	0.0137849	417051	0.00525105	148457506	64854406	78.8806	130.138	0.917789	0.874072	0.730822	0.248282	24331	4402	0.137	0.083	0.192	48262
G814	Survivor	291223750	43692871	0.150032	3798879	0.0130445	1193048	0.00409667	519587271	189674977	230.696	102.518	0.808084	0.79901	0.789937	0.74402	52853	12684	0.143	0.092	0.195	160979
G816	Survivor	44995820	6766826	0.150388	536906	0.0119324	219574	0.00487988	72336772	33681506	40.9658	121.829	0.769315	0.65631	0.339291	0.0313445	17134	3133	0.264	0.068	0.46	26022
G969	Survivor	83967932	10138923	0.120748	926361	0.0110323	316112	0.00376468	123004150	48195374	58.6186	117.059	0.905966	0.819632	0.60022	0.0863349	21514	3685	0.331	0.206	0.456	47513
	Mean	7.30983e+07		0.119837			Mean	0.00384115			53.8851	125.761
*Stats considering paired reads			Target Space for hg19
			Genes + Neutral (bp)	819675
			AIMs + Kinship (bp)	2010
			Y chr	500
			Total	822185

## Sheet: Table S4, candidate SNPs
Table S4. Putative candidate SNPs associated to survivorship.
CHR	Position	A1	F_A	F_U	A2	REF	ALT	A1_freq_all	n_all	A1_freq_missing	n_missing	n_survivors	CHISQ	OR	p-value	logP	DeltaFreq	DeltaFreq_2	Fst	ENSEMBLE GENE	GENE
Chromosome	Base-Pair coordinate	Allele 1 (minor)	Allele 1 frequency among cases (Survivors)	Allele 1 frequency among controls (Non-Survivors)	Allele 2	Reference allele	Alternative Allele	Frequency of A1 in all gorillas	n_all	A1_freq_missing	n_missing	n_survivors	Allelic test chi-square statistic	odds(allele 1 | case) / odds(allele 1 | control)	Empirical p-value (pointwise)	Log10 (P-value)	Allele frequency differences between Survivors and Non-Survivors	Allele frequency differences between Survivors and All Pre-Ebola (Surv + Non-Surv)	Fixation Index between Survivors and Non-Survivors	Ensemble gene ID	Gene name
1	89517167	A	0.1538	0	G	G	A	0.08	50	0	24	26	4.333	NA	0.04425	1.35409	-0.125	-0.048077	0.097047	ENSE00001883245	GBP1
1	117114198	G	0.3462	0.07143	A	A	G	0.192308	52	0.0384615	26	26	6.273	6.882	0.008649	2.06303	-0.261904	-0.129629	0.168963	ENSE00000957936_merged	CD58
1	153514817	A	0.1154	0	G	G	A	0.0576923	52	0	26	26	3.421	NA	0.04955	1.30496	-0.125	-0.069444	0.102928	ENSE00003675881_merged	NA
1	158299796	G	0.1538	0.5	A	A	G	0.346154	52	0.538462	26	26	7.269	0.1818	0.005899	2.22922	0.333333	0.166666	0.191045	ENSE00001039193	CD1-B
1	158299834	G	0.1538	0.5385	A	A	G	0.36	50	0.583333	24	26	8.497	0.1558	0.00365	2.43771	0.371795	0.179487	0.235867	ENSE00001039193	CD1-B
1	158301895	G	0.2692	0.6786	C	C	G	0.5	52	0.730769	26	26	9.048	0.1745	0.007649	2.1164	0.386904	0.189814	0.220662	ENSE00001446457	CD1-B
1	158301926	G	0.07692	0.4286	A	A	G	0.269231	52	0.461538	26	26	8.681	0.1111	0.006799	2.16755	0.345238	0.175926	0.22955	ENSE00001446457	CD1-B
1	158301941	T	0.2083	0.6786	G	G	T	0.46	50	0.692308	26	24	11.5	0.1247	0.0007499	3.125	0.451298	0.234265	0.309055	ENSE00001446457	CD1-B
1	158302322	A	0.6154	0.25	G	G	A	0.423077	52	0.230769	26	26	7.361	4.8	0.008799	2.05557	-0.375	-0.199074	0.223527	ENSE00001446457	CD1-B
1	158302351	G	0.07692	0.3929	A	A	G	0.25	52	0.423077	26	26	7.362	0.1288	0.01415	1.84924	0.309524	0.157408	0.188247	ENSE00001446457	CD1-B
1	188911337	G	0.1538	0.5	A	A	G	0.307692	52	0.461538	26	26	7.269	0.1818	0.0171	1.767	0.333333	0.166666	0.178376		Nregion12
2	5637986	T	0.1923	0.5	C	C	T	0.346154	52	0.5	26	26	5.597	0.2381	0.00195	2.70997	0.333333	0.185185	0.203712		Nregion13
2	5639102	C	0.2308	0.5714	T	T	C	0.403846	52	0.576923	26	26	6.48	0.225	0.0024	2.61979	0.363096	0.199074	0.221173		Nregion13
2	5639269	A	0.2692	0.5769	T	T	A	0.4	50	0.541667	24	26	5.042	0.2702	0.01925	1.71557	0.326923	0.173077	0.169664		Nregion13
2	5639420	T	0.3077	0.6429	A	A	T	0.480769	52	0.653846	26	26	6.066	0.2469	0.009049	2.0434	0.392857	0.231481	0.246558		Nregion13
2	5639886	T	0.2308	0.5357	C	C	T	0.384615	52	0.538462	26	26	5.275	0.26	0.0034	2.46852	0.327381	0.180556	0.185415		Nregion13
2	5639918	A	0.2308	0.5	G	G	A	0.365385	52	0.5	26	26	4.19	0.3	0.01485	1.82827	0.291667	0.162037	0.145947		Nregion13
2	5639932	A	0.2308	0.5	G	G	A	0.365385	52	0.5	26	26	4.19	0.3	0.01485	1.82827	0.291667	0.162037	0.145947		Nregion13
2	5640120	T	0.2692	0.5357	C	C	T	0.403846	52	0.538462	26	26	3.965	0.3193	0.009149	2.03863	0.285714	0.157407	0.13794		Nregion13
2	5640143	C	0.2692	0.5357	T	T	C	0.403846	52	0.538462	26	26	3.965	0.3193	0.009149	2.03863	0.285714	0.157407	0.13794		Nregion13
2	5640183	C	0.2692	0.5357	A	A	C	0.403846	52	0.538462	26	26	3.965	0.3193	0.009149	2.03863	0.285714	0.157407	0.13794		Nregion13
2	5640289	T	0.2692	0.5357	C	C	T	0.403846	52	0.538462	26	26	3.965	0.3193	0.008949	2.04823	0.285714	0.157407	0.13794		Nregion13
2	5640324	C	0.2308	0.5357	T	T	C	0.384615	52	0.538462	26	26	5.275	0.26	0.0034	2.46852	0.327381	0.180556	0.185415		Nregion13
2	5640628	A	0.2308	0.5357	G	G	A	0.384615	52	0.538462	26	26	5.275	0.26	0.0034	2.46852	0.327381	0.180556	0.185415		Nregion13
2	5641201	C	0.2692	0.5357	A	A	C	0.403846	52	0.538462	26	26	3.965	0.3193	0.009149	2.03863	0.285714	0.157407	0.13794		Nregion13
2	5641249	T	0.2308	0.5357	C	C	T	0.384615	52	0.538462	26	26	5.275	0.26	0.0034	2.46852	0.327381	0.180556	0.185415		Nregion13
2	5641299	T	0.2692	0.4643	C	C	T	0.365385	52	0.461538	26	26	2.2	0.4251	0.0451	1.34582	0.214286	0.12037	0.0746943		Nregion13
2	5641354	T	0.2308	0.5357	C	C	T	0.384615	52	0.538462	26	26	5.275	0.26	0.0034	2.46852	0.327381	0.180556	0.185415		Nregion13
2	5641669	C	0.2692	0.5	T	T	C	0.384615	52	0.5	26	26	3.021	0.3684	0.0302	1.51999	0.25	0.138889	0.101468		Nregion13
2	5642082	T	0.2308	0.5357	C	C	T	0.384615	52	0.538462	26	26	5.275	0.26	0.0034	2.46852	0.327381	0.180556	0.185415		Nregion13
2	5642083	G	0.2308	0.5357	A	A	G	0.384615	52	0.538462	26	26	5.275	0.26	0.0034	2.46852	0.327381	0.180556	0.185415		Nregion13
2	5643016	G	0.2692	0.5357	A	A	G	0.403846	52	0.538462	26	26	3.965	0.3193	0.009149	2.03863	0.285714	0.157407	0.13794		Nregion13
2	5643021	C	0.2308	0.5357	G	G	C	0.384615	52	0.538462	26	26	5.275	0.26	0.0034	2.46852	0.327381	0.180556	0.185415		Nregion13
2	5643498	T	0.2692	0.5357	C	C	T	0.403846	52	0.538462	26	26	3.965	0.3193	0.009149	2.03863	0.285714	0.157407	0.13794		Nregion13
2	5647400	C	0.3846	0.1429	T	T	C	0.269231	52	0.153846	26	26	4.103	3.75	0.0305	1.5157	-0.232143	-0.115741	0.105545		Nregion13
2	5647419	C	0.1538	0	T	T	C	0.0769231	52	0	26	26	4.652	NA	0.01995	1.70006	-0.166667	-0.092593	0.150546		Nregion13
2	89161288	C	0.2308	0.5	T	T	C	0.365385	52	0.5	26	26	4.19	0.3	0.04215	1.3752	0.25	0.12037	0.0886995	ENSE00002047359	IGKJ4
2	89184603	A	0.3462	0.1071	G	G	A	0.211538	52	0.0769231	26	26	4.456	4.412	0.0272	1.56543	-0.22619	-0.111111	0.110896	ENSE00001781440	IGKV4-1
2	89185631	A	0.2917	0.07143	G	G	A	0.18	50	0.0769231	26	24	4.38	5.353	0.0356	1.44855	-0.246753	-0.145105	0.152925	ENSE00001507670	IGKV4-1
2	89185977	G	0.3462	0.1071	A	A	G	0.211538	52	0.0769231	26	26	4.456	4.412	0.0469	1.32883	-0.267857	-0.152778	0.147997	ENSE00001507670	IGKV4-1
2	97218373	A	0.1923	0.03571	G	G	A	0.115385	52	0.0384615	26	26	3.347	6.429	0.0449	1.34775	-0.130953	-0.055556	0.0622378	ENSE00001948119_merged	ARID5A
4	74965865	T	0.4615	0.1786	C	C	T	0.307692	52	0.153846	26	26	5.004	3.943	0.03305	1.48083	-0.279762	-0.143518	0.133106	ENSE00001077811	CXCL2
4	74965882	G	0.4615	0.1786	A	A	G	0.307692	52	0.153846	26	26	5.004	3.943	0.03305	1.48083	-0.279762	-0.143518	0.133106	ENSE00001077811	CXCL2
4	103539511	A	0.1154	0	G	G	A	0.0576923	52	0	26	26	3.421	NA	0.0492	1.30803	-0.083333	-0.027777	0.0549784	ENSE00001297248_merged	NFKB1
4	123371021	G	0.2692	0.03571	A	A	G	0.153846	52	0.0384615	26	26	5.825	9.947	0.006799	2.16755	-0.214286	-0.101852	0.154602	ENSE00001138256	IL2
5	9979143	T	0.07692	0.2857	C	C	T	0.173077	52	0.269231	26	26	3.895	0.2083	0.0313	1.50446	0.202381	0.101852	0.098864		Nregion2
5	9980925	T	0.1538	0.3929	C	C	T	0.269231	52	0.384615	26	26	3.839	0.281	0.01575	1.80272	0.267857	0.152778	0.149745		Nregion2
5	17275403	C	0.08333	0	T	T	C	0.04	50	0	26	24	2.427	NA	0.04835	1.3156	-0.045455	-0.006993	0.0114852	ENSE00003696115_merged	BASP1
5	62639723	A	0	0.2143	C	C	A	0.115385	52	0.230769	26	26	6.268	0	0.01085	1.96457	0.214286	0.111111	0.177775		Nregion7
5	128201452	T	0.07692	0.3214	A	A	T	0.211538	52	0.346154	26	26	4.969	0.1759	0.04755	1.32285	0.279762	0.162037	0.186201		Nregion4
6	29909286	A	0.1538	0	G	G	A	0.0769231	52	0	26	26	4.652	NA	0.04975	1.30321	-0.166667	-0.092593	0.129889	ENSE00001633002_merged	HLA-A
6	29914031	G	0.4615	0.2308	A	A	G	0.34	50	0.208333	24	26	3.059	2.857	0.03465	1.4603	-0.227564	-0.112179	0.0865296	ENSE00003648072_merged	HLA-A
6	29914033	A	0.4615	0.2308	G	G	A	0.34	50	0.208333	24	26	3.059	2.857	0.03465	1.4603	-0.227564	-0.112179	0.0865296	ENSE00003648072_merged	HLA-A
6	29914034	G	0.5385	0.2692	A	A	G	0.4	50	0.25	24	26	3.914	3.167	0.00375	2.42597	-0.272436	-0.137821	0.129548	ENSE00003648072_merged	HLA-A
6	29914035	G	0.4615	0.2308	T	T	G	0.34	50	0.208333	24	26	3.059	2.857	0.03465	1.4603	-0.227564	-0.112179	0.0865296	ENSE00003648072_merged	HLA-A
6	29914123	T	0.4615	0.25	C	C	T	0.346154	52	0.230769	26	26	2.645	2.571	0.0223	1.6517	-0.208333	-0.106481	0.076473	ENSE00003648072_merged	HLA-A
6	30461164	A	0.07692	0.3214	G	G	A	0.211538	52	0.346154	26	26	4.969	0.1759	0.0466	1.33161	0.238096	0.120371	0.117048	ENSE00001599023	HLA-E
6	32406252	A	0.1538	0	G	G	A	0.0769231	52	0	26	26	4.652	NA	0.01995	1.70006	-0.166667	-0.092593	0.150546	ENSE00001813389_merged	HLA-DRA
6	32497948	G	0.125	0	T	T	G	0.06	50	0	26	24	3.714	NA	0.04925	1.30759	-0.136364	-0.078672	0.0918407	ENSE00001920389	HLA-DRB5
6	106136422	T	0.07692	0.3214	C	C	T	0.211538	52	0.346154	26	26	4.969	0.1759	0.0471	1.32698	0.238096	0.120371	0.117048		Nregion14
6	106136949	C	0.07692	0.3214	T	T	C	0.211538	52	0.346154	26	26	4.969	0.1759	0.0471	1.32698	0.238096	0.120371	0.117048		Nregion14
6	106139777	T	0.1538	0	C	C	T	0.0769231	52	0	26	26	4.652	NA	0.04815	1.3174	-0.166667	-0.092593	0.129889		Nregion14
6	106140589	C	0.1154	0	T	T	C	0.0576923	52	0	26	26	3.421	NA	0.04815	1.3174	-0.125	-0.069444	0.102928		Nregion14
7	5568054	A	0.4615	0.2143	G	G	A	0.346154	52	0.230769	26	26	3.709	3.143	0.008299	2.08097	-0.244047	-0.125	0.111817	ENSE00003614573_merged	ACTB
7	5568090	A	0.4615	0.2143	G	G	A	0.346154	52	0.230769	26	26	3.709	3.143	0.008299	2.08097	-0.244047	-0.125	0.111817	ENSE00003614573_merged	ACTB
7	5568093	C	0.4231	0.2143	T	T	C	0.326923	52	0.230769	26	26	2.725	2.689	0.034	1.46852	-0.202381	-0.101852	0.0733205	ENSE00003614573_merged	ACTB
7	5568883	A	0	0.2143	T	T	A	0.115385	52	0.230769	26	26	6.268	0	0.02835	1.54745	0.214286	0.111111	0.163598	ENSE00003549974_merged	ACTB
7	5568921	A	0	0.25	G	G	A	0.134615	52	0.269231	26	26	7.468	0	0.0113	1.94692	0.25	0.12963	0.202872	ENSE00003549974_merged	ACTB
7	5568976	G	0.4231	0.1923	C	C	G	0.32	50	0.208333	24	26	3.25	3.08	0.02095	1.67882	-0.224359	-0.108975	0.0945068	ENSE00003549974_merged	ACTB
7	5568977	A	0.4231	0.1923	T	T	A	0.32	50	0.208333	24	26	3.25	3.08	0.02095	1.67882	-0.224359	-0.108975	0.0945068	ENSE00003549974_merged	ACTB
7	6443426	C	0.3462	0.1071	G	G	C	0.211538	52	0.0769231	26	26	4.456	4.412	0.04995	1.30146	-0.184524	-0.069445	0.0681185	ENSE00001551063_merged	RAC1
7	22772297	G	0.1154	0	C	C	G	0.0576923	52	0	26	26	3.421	NA	0.04975	1.30321	-0.125	-0.069444	0.102928	ENSE00001552940_merged	IL6
7	145313682	T	0.3462	0.6154	C	C	T	0.48	50	0.625	24	26	3.775	0.3309	0.03835	1.41623	0.282052	0.147436	0.118587		Nregion15
7	145315298	A	0.07692	0.3571	G	G	A	0.230769	52	0.384615	26	26	6.125	0.15	0.0345	1.46218	0.27381	0.138889	0.147735		Nregion15
7	145320709	G	0.5385	0.1429	A	A	G	0.346154	52	0.153846	26	26	9.495	7	0.0018	2.74473	-0.39881	-0.208334	0.281758		Nregion15
7	145321212	G	0.1154	0	A	A	G	0.0576923	52	0	26	26	3.421	NA	0.0481	1.31785	-0.083333	-0.027777	0.0549784		Nregion15
7	145321236	T	0.1154	0	C	C	T	0.0576923	52	0	26	26	3.421	NA	0.0481	1.31785	-0.083333	-0.027777	0.0549784		Nregion15
7	145322247	T	0.2692	0.03846	C	C	T	0.16	50	0.0416667	24	26	5.318	9.211	0.02875	1.54136	-0.253205	-0.137821	0.179269		Nregion15
7	148877411	A	0.03846	0.2857	C	C	A	0.173077	52	0.307692	26	26	5.934	0.1	0.01975	1.70443	0.244047	0.125	0.15604	ENSE00001948149_merged	ZNF398
7	148878640	C	0.03846	0.25	T	T	C	0.153846	52	0.269231	26	26	4.78	0.12	0.04705	1.32744	0.208333	0.106481	0.117177	ENSE00001948149_merged	ZNF398
8	56852871	C	0.3462	0.6071	A	A	C	0.480769	52	0.615385	26	26	3.678	0.3426	0.01325	1.87778	0.232143	0.106481	0.0820408	ENSE00002289390_merged	LYN
8	56853550	G	0.1923	0.4643	C	C	G	0.326923	52	0.461538	26	26	4.488	0.2747	0.008349	2.07837	0.255953	0.125	0.115514	ENSE00002289390_merged	LYN
8	56854130	T	0.3077	0.5714	A	A	T	0.442308	52	0.576923	26	26	3.798	0.3333	0.01195	1.92263	0.238096	0.111111	0.088303	ENSE00002289390_merged	LYN
8	56879431	T	0.6538	0.3214	C	C	T	0.480769	52	0.307692	26	26	5.967	3.988	0.0188	1.72584	-0.303571	-0.143519	0.141539	ENSE00003544022	LYN
8	56923310	A	0.3077	0.07143	G	G	A	0.192308	52	0.0769231	26	26	4.987	5.778	0.04755	1.32285	-0.178571	-0.064815	0.0762266	ENSE00002089756_merged	NA
9	27108722	A	0.1154	0	C	C	A	0.0576923	52	0	26	26	3.421	NA	0.04835	1.3156	-0.083333	-0.027777	0.0549784	ENSE00002096113_merged	TEK
9	136325608	T	0.1538	0	G	G	T	0.08	50	0	24	26	4.333	NA	0.042	1.37675	-0.166667	-0.089744	0.143589	ENSE00003581683	ADAMTS13
10	91066421	G	0.1538	0	T	T	G	0.0769231	52	0	26	26	4.652	NA	0.02	1.69897	-0.125	-0.050926	0.102928	ENSE00001456236	IFIT2
10	91068880	T	0.1154	0	C	C	T	0.0576923	52	0	26	26	3.421	NA	0.0475	1.32331	-0.083333	-0.027777	0.0549784	ENSE00001456236	IFIT2
11	29557521	A	0.08333	0	C	C	A	0.04	50	0	26	24	2.427	NA	0.04875	1.31203	-0.090909	-0.052447	0.066424		Nregion6
11	108121679	A	0.1923	0.03571	G	G	A	0.0961538	52	0	26	26	3.347	6.429	0.0486	1.31336	-0.172619	-0.097222	0.10771	ENSE00001658306	ATM
12	57941167	A	0.1154	0.3571	G	G	A	0.25	52	0.384615	26	26	4.311	0.2348	0.02635	1.57922	0.27381	0.157408	0.164142	ENSE00002389583_merged	DCTN2
12	92535945	G	0.1923	0.03571	A	A	G	0.0961538	52	0	26	26	3.347	6.429	0.0457	1.34008	-0.172619	-0.097222	0.10771	ENSE00001283397_merged	BTG1
12	92535998	G	0.1154	0	A	A	G	0.0576923	52	0	26	26	3.421	NA	0.04765	1.32194	-0.125	-0.069444	0.102928	ENSE00001283397_merged	BTG1
14	106330670	C	0.6538	0.3571	G	G	C	0.480769	52	0.307692	26	26	4.747	3.4	0.03915	1.40727	-0.267857	-0.125	0.100593	ENSE00002044179	IGHJ3
14	106330671	C	0.6538	0.3571	G	G	C	0.480769	52	0.307692	26	26	4.747	3.4	0.03915	1.40727	-0.267857	-0.125	0.100593	ENSE00002044179	IGHJ3
15	45002052	T	0.1538	0	G	G	T	0.0769231	52	0	26	26	4.652	NA	0.0215	1.66756	-0.166667	-0.092593	0.150546	ENSE00001549961_merged	B2M
15	45002312	A	0.1538	0	G	G	A	0.08	50	0	24	26	4.333	NA	0.04265	1.37008	-0.166667	-0.089744	0.143589	ENSE00001549961_merged	B2M
15	89181450	T	0.1154	0	C	C	T	0.0576923	52	0	26	26	3.421	NA	0.0451	1.34582	-0.083333	-0.027777	0.0549784	ENSE00003627798	ISG20
17	4848252	T	0.3077	0.07143	C	C	T	0.192308	52	0.0769231	26	26	4.987	5.778	0.009899	2.00441	-0.220238	-0.106482	0.132131	ENSE00001488299_merged	PFN1
17	4848313	A	0	0.2143	G	G	A	0.0961538	52	0.192308	26	26	6.268	0	0.009799	2.00882	0.214286	0.111111	0.177775	ENSE00001488299_merged	PFN1
17	4853965	T	0	0.1786	C	C	T	0.0769231	52	0.153846	26	26	5.117	0	0.02735	1.56304	0.178571	0.092593	0.140688	ENSE00002633594	PFN1
17	7482494	A	0.1538	0	G	G	A	0.0769231	52	0	26	26	4.652	NA	0.02045	1.68931	-0.166667	-0.092593	0.150546	ENSE00002719167_merged	CD68
17	7482970	C	0.1538	0	T	T	C	0.0769231	52	0	26	26	4.652	NA	0.01995	1.70006	-0.166667	-0.092593	0.150546	ENSE00002719167_merged	CD68
17	7483618	T	0.1538	0	C	C	T	0.0769231	52	0	26	26	4.652	NA	0.02045	1.68931	-0.166667	-0.092593	0.150546	ENSE00000887319_merged	CD68
17	32645024	A	0.3333	0.1071	G	G	A	0.22	50	0.115385	26	24	3.964	4.167	0.04835	1.3156	-0.211039	-0.106644	0.0944983	ENSE00001244557	CCL8
17	37855227	G	0.1154	0	A	A	G	0.0576923	52	0	26	26	3.421	NA	0.048	1.31876	-0.125	-0.069444	0.102928	ENSE00002310903	ERBB2
17	41158592	C	0.1154	0.3214	G	G	C	0.211538	52	0.307692	26	26	3.311	0.2754	0.0373	1.42829	0.196429	0.097222	0.0795312	ENSE00002253201_merged	IFI35
17	41168248	T	0.1154	0.3214	C	C	T	0.211538	52	0.307692	26	26	3.311	0.2754	0.0373	1.42829	0.196429	0.097222	0.0795312	ENSE00002230184	IFI35
17	45407236	T	0	0.2143	C	C	T	0.115385	52	0.230769	26	26	6.268	0	0.0119	1.92445	0.214286	0.111111	0.177775	ENSE00003511633	NA
19	1102730	T	0.1154	0	G	G	T	0.0576923	52	0	26	26	3.421	NA	0.04645	1.33301	-0.125	-0.069444	0.102928	ENSE00001399156_merged	GPX4
20	7667016	G	0.2308	0.03571	C	C	G	0.134615	52	0.0384615	26	26	4.546	8.1	0.0412	1.3851	-0.172619	-0.078703	0.0930019		Nregion3
21	24178984	A	0.2692	0.07143	T	T	A	0.173077	52	0.0769231	26	26	3.798	4.789	0.0289	1.5391	-0.178571	-0.083333	0.0878885		Nregion11
21	24185301	T	0.1154	0	C	C	T	0.0576923	52	0	26	26	3.421	NA	0.04645	1.33301	-0.125	-0.069444	0.102928		Nregion11
21	42831979	T	0.6538	0.3214	A	A	T	0.461538	52	0.269231	26	26	5.967	3.988	0.03205	1.49417	-0.303571	-0.143519	0.135609	ENSE00001533818_merged	MX1
21	42832085	C	0.6538	0.3214	T	T	C	0.461538	52	0.269231	26	26	5.967	3.988	0.0452	1.34486	-0.303571	-0.143519	0.129679	ENSE00001533818_merged	MX1
21	42832359	A	0.6538	0.3214	G	G	A	0.461538	52	0.269231	26	26	5.967	3.988	0.0452	1.34486	-0.303571	-0.143519	0.129679	ENSE00001533818_merged	MX1
21	42832627	C	0.6538	0.2857	T	T	C	0.442308	52	0.230769	26	26	7.348	4.722	0.0196	1.70774	-0.339286	-0.162037	0.17471	ENSE00001533818_merged	MX1

## Sheet: Table S5, candidate SNPs ANGSD
Table S5. Putative candidate SNPs associated to survivorship from ANGSD.
Chromosome	Start	End	Major	Minor	Frequency	LRT	P-value	ENSEMBLE GENE	GENE
chr1	13908892	13908893	A	G	0.187026	4.287	0.0384048	ENSE00001925397_merged	PDPN
chr1	13909125	13909126	G	C	0.129582	4.08294	0.0433183	ENSE00001925397_merged
chr1	13910412	13910413	C	G	0.088597	4.54203	0.0330723	ENSE00001925397_merged
chr1	13910636	13910637	T	G	0.236362	5.42532	0.0198468	ENSE00002084365
chr1	13944027	13944028	C	T	0.28695	3.84184	0.0499885	ENSE00001928338_merged
chr1	32798912	32798913	A	G	0.075353	5.69723	0.0169917	ENSE00001460793	MARCKSL1
chr1	32802453	32802454	T	C	0.074851	5.47881	0.0192484	ENSE00001306260
chr1	43764768	43764769	G	A	0.074474	5.74249	0.0165593	ENSE00001457922_merged	TIE1
chr1	79114770	79114771	A	C	0.085231	6.49132	0.0108403	ENSE00003475271_merged	IFI44
chr1	79129512	79129513	C	T	0.059436	4.40884	0.0357531	ENSE00003605693
chr1	89476779	89476780	C	T	0.390041	6.01099	0.014217	ENSE00003677590	GBP3
chr1	89517166	89517167	G	A	0.075764	6.10528	0.0134779	ENSE00001883245	GBP1
chr1	117056946	117056947	A	G	0.05572	4.55915	0.0327433	ENSE00001728169	CD58
chr1	117114197	117114198	A	G	0.20483	6.55642	0.0104506	ENSE00000957936_merged
chr1	153514816	153514817	G	A	0.05562	4.57091	0.0325193	ENSE00003675881_merged	ADAR
chr1	154555611	154555612	A	G	0.092678	6.95403	0.00836307	ENSE00001880831_merged
chr1	154600926	154600927	C	T	0.079113	6.08734	0.0136154	ENSE00001390198
chr1	158296449	158296450	T	C	0.434037	5.37444	0.0204339	ENSE00001598880	CD1B
chr1	158297029	158297030	T	C	0.223767	6.89052	0.00866541	ENSE00001598880
chr1	158297030	158297031	G	A	0.19555	9.25325	0.00235078	ENSE00001598880
chr1	158297031	158297032	T	C	0.148793	5.57315	0.018238	ENSE00001598880
chr1	158297052	158297053	A	C	0.171905	4.58841	0.0321888	ENSE00001598880
chr1	158299795	158299796	A	G	0.366265	4.65781	0.0309125	ENSE00001039193
chr1	158299833	158299834	A	G	0.389625	7.03253	0.00800421	ENSE00001039193
chr1	158301434	158301435	C	T	0.05571	4.5918	0.0321252	ENSE00001446457
chr1	158301483	158301484	C	T	0.49986	4.81266	0.0282515	ENSE00001446457
chr1	158301894	158301895	G	C	0.482758	9.45329	0.00210771	ENSE00001446457
chr1	158301925	158301926	A	G	0.293195	8.78189	0.00304236	ENSE00001446457
chr1	158301940	158301941	G	T	0.455363	8.77827	0.0030484	ENSE00001446457
chr1	158302246	158302247	G	T	0.452307	8.1093	0.00440388	ENSE00001446457
chr1	158302321	158302322	G	A	0.426104	7.58188	0.0058958	ENSE00001446457
chr1	158302350	158302351	A	G	0.24624	8.57143	0.00341479	ENSE00001446457
chr1	158302947	158302948	C	T	0.267622	9.17043	0.00245957	ENSE00001446457
chr1	161649279	161649280	C	A	0.045172	3.89037	0.0485638	ENSE00001901303_merged	FCGR2B
chr1	173154155	173154156	A	T	0.189092	4.17434	0.0410404	ENSE00001445483_merged	TNFSF4
chr1	188901834	188901835	G	A	0.053067	3.97118	0.0462854	Nregion12
chr1	188908616	188908617	G	T	0.196519	4.2757	0.038661	Nregion12
chr1	188911336	188911337	A	G	0.288798	4.67025	0.0306895	Nregion12
chr1	206941661	206941662	T	C	0.055736	4.03465	0.044575	ENSE00001616564	IL10
chr2	5637985	5637986	C	T	0.371005	4.07849	0.0434325	Nregion13
chr2	5639101	5639102	T	C	0.383509	5.06186	0.024458	Nregion13
chr2	5639268	5639269	T	A	0.375833	4.6815	0.030489	Nregion13
chr2	5639419	5639420	A	T	0.463857	5.14051	0.0233738	Nregion13
chr2	5639436	5639437	A	G	0.387055	5.24153	0.0220539	Nregion13
chr2	5639885	5639886	C	T	0.387701	5.2035	0.0225415	Nregion13
chr2	5639917	5639918	G	A	0.386583	5.02011	0.0250546	Nregion13
chr2	5639931	5639932	G	A	0.368697	4.11437	0.0425203	Nregion13
chr2	5640288	5640289	C	T	0.406499	3.99964	0.0455101	Nregion13
chr2	5640323	5640324	T	C	0.406027	4.01803	0.0450163	Nregion13
chr2	5640627	5640628	G	A	0.388617	5.24928	0.0219559	Nregion13
chr2	5640867	5640868	C	T	0.372863	3.96915	0.0463413	Nregion13
chr2	5641200	5641201	A	C	0.40694	4.01416	0.0451197	Nregion13
chr2	5641248	5641249	C	T	0.376371	4.07762	0.0434548	Nregion13
chr2	5641353	5641354	C	T	0.371925	4.20027	0.0404176	Nregion13
chr2	5641908	5641909	G	C	0.379423	3.94856	0.0469114	Nregion13
chr2	5641926	5641927	T	C	0.397353	7.15802	0.00746297	Nregion13
chr2	5642081	5642082	C	T	0.38903	5.33662	0.0208819	Nregion13
chr2	5642082	5642083	A	G	0.392841	5.64895	0.0174658	Nregion13
chr2	5642116	5642117	T	C	0.384499	5.08148	0.0241828	Nregion13
chr2	5642501	5642502	C	T	0.376622	4.42269	0.035464	Nregion13
chr2	5642528	5642529	G	A	0.4097	4.98062	0.0256328	Nregion13
chr2	5642574	5642575	G	A	0.401178	4.63435	0.031338	Nregion13
chr2	5642651	5642652	T	C	0.409738	4.21451	0.0400796	Nregion13
chr2	5643020	5643021	G	C	0.370864	4.31901	0.0376888	Nregion13
chr2	5644136	5644137	G	A	0.384196	4.32416	0.037575	Nregion13
chr2	5645533	5645534	G	A	0.087922	4.63671	0.0312949	Nregion13
chr2	5647399	5647400	T	C	0.254423	4.04884	0.0442016	Nregion13
chr2	5647418	5647419	T	C	0.074406	6.20545	0.0127357	Nregion13
chr2	5648693	5648694	T	A	0.250301	3.84068	0.0500232	Nregion13
chr2	5648743	5648744	A	G	0.256299	4.19175	0.0406212	Nregion13
chr2	89155120	89155121	C	T	0.055637	4.10512	0.0427536	ENSE00001507664	IGKC
chr2	89158206	89158207	G	T	0.056519	4.18748	0.0407237	ENSE00001507664
chr2	89158734	89158735	A	G	0.06045	4.02106	0.0449354	ENSE00001507664
chr2	89158734	89158735	A	G	0.06045	4.02106	0.0449354	ENSE00002047359	IGKJ4
chr2	89159273	89159274	G	C	0.055224	4.07707	0.043469	ENSE00002047359
chr2	89161287	89161288	T	C	0.346624	3.84069	0.0500228	ENSE00002047359
chr2	89161898	89161899	C	T	0.32171	4.20345	0.0403419	ENSE00002047359
chr2	89184602	89184603	G	A	0.230202	5.2463	0.0219935	ENSE00001781440	IGKV4
chr2	89185976	89185977	A	G	0.225384	4.84589	0.027712	ENSE00001507670
chr2	89186223	89186224	T	A	0.077424	5.44721	0.0195997	ENSE00001507670
chr2	89186395	89186396	T	C	0.184537	9.99484	0.00156979	ENSE00001507670
chr2	89186421	89186422	T	C	0.127329	3.99094	0.0457455	ENSE00001507670
chr2	89186962	89186963	T	A	0.368794	4.27577	0.0386594	ENSE00001507670
chr2	158301576	158301577	T	C	0.058164	4.28188	0.0385207	ENSE00001957810_merged	CYTIP
chr2	160762254	160762255	T	A	0.074286	6.21499	0.0126673	ENSE00003542279_merged	LY75
chr2	160762288	160762289	C	A	0.07445	6.24146	0.0124794	ENSE00003542279_merged
chr2	208418751	208418752	G	T	0.079507	6.02672	0.0140909	ENSE00003621510	CREB1
chr3	182841772	182841773	A	G	0.0533	3.9722	0.0462574	ENSE00001236403_merged	LAMP3
chr4	74848539	74848540	C	T	0.055586	4.10551	0.0427436	ENSE00001077823	PF4
chr4	74961817	74961818	C	T	0.460213	4.46295	0.0346376	ENSE00002069909	CXCL2
chr4	74961934	74961935	A	G	0.475519	4.64795	0.0310906	ENSE00002069909
chr4	74966586	74966587	T	C	0.390319	4.68635	0.0304032	ENSE00001077811
chr4	103500140	103500141	T	C	0.055911	4.53723	0.0331652	ENSE00003510469_merged	NFKB1
chr4	103534712	103534713	G	A	0.058095	4.55267	0.0328674	ENSE00000801419
chr4	103539400	103539401	G	A	0.097843	4.86477	0.0274105	ENSE00001297248_merged
chr4	103539510	103539511	G	A	0.055989	4.59348	0.0320938	ENSE00001297248_merged
chr4	123371020	123371021	A	G	0.160493	7.49456	0.00618857	ENSE00001138256	IL2
chr4	142638830	142638831	G	T	0.097768	6.20694	0.0127251	ENSE00001342283	IL15
chr5	9979142	9979143	C	T	0.185151	4.13651	0.0419676	Nregion2
chr5	9980895	9980896	T	C	0.32698	4.30906	0.0379099	Nregion2
chr5	9980924	9980925	C	T	0.277292	3.89946	0.0483017	Nregion2
chr5	9981707	9981708	C	T	0.05562	4.09212	0.0430836	Nregion2
chr5	9982408	9982409	G	A	0.494118	3.88374	0.0487559	Nregion2
chr5	9982597	9982598	A	T	0.057917	3.89571	0.0484095	Nregion2
chr5	17276067	17276068	C	T	0.158235	4.0713	0.0436177	ENSE00003696115_merged	BASP1
chr5	52284558	52284559	A	G	0.074044	5.54949	0.0184861	ENSE00002047974_merged	ITGA2
chr5	62639722	62639723	C	A	0.098173	7.78793	0.00525964	Nregion7
chr5	128201451	128201452	A	T	0.203226	5.17479	0.0229169	Nregion4
chr5	128206764	128206765	T	C	0.0522	3.91898	0.0477438	Nregion4
chr5	149466633	149466634	T	G	0.197178	4.70391	0.030094	ENSE00002048978_merged	CSF1R
chr6	6145612	6145613	A	G	0.127644	4.55368	0.032848	ENSE00001603521	F13A1
chr6	29909869	29909870	A	G	0.05845	4.77251	0.0289177	ENSE00001633002_merged	HLA-A
chr6	29910681	29910682	G	A	0.058281	4.26605	0.0388812	ENSE00001709288
chr6	30456224	30456225	A	G	0.318152	10.3375	0.00130356	ENSE00001908560	HLA-E
chr6	30459117	30459118	C	T	0.107858	4.734	0.0295721	ENSE00001678486
chr6	30461163	30461164	G	A	0.186456	4.24774	0.0393027	ENSE00001599023
chr6	30462242	30462243	C	T	0.129636	4.08042	0.0433829	ENSE00001599023
chr6	32483561	32483562	G	A	0.057817	4.58355	0.0322803	ENSE00001833430	HLA-DRB5
chr6	32483607	32483608	C	A	0.059013	4.72118	0.0297933	ENSE00001833430
chr6	32483621	32483622	C	T	0.056925	4.49617	0.033971	ENSE00001833430
chr6	32483916	32483917	T	C	0.056655	4.48262	0.0342412	ENSE00001833430
chr6	32484357	32484358	A	G	0.05577	4.55413	0.0328395	ENSE00001833430
chr6	32489730	32489731	A	C	0.118351	5.90429	0.015104	ENSE00001768120
chr6	32489731	32489732	T	A	0.117982	8.05293	0.00454302	ENSE00001768120
chr6	32489732	32489733	A	C	0.091452	6.67491	0.00977796	ENSE00001768120
chr6	32489855	32489856	C	A	0.072501	6.08448	0.0136375	ENSE00001768120
chr6	32497947	32497948	T	G	0.05854	4.64778	0.0310937	ENSE00001920389
chr6	32498179	32498180	C	T	0.076534	4.94254	0.0262035	ENSE00001920389
chr6	32498180	32498181	A	G	0.072821	4.74481	0.0293869	ENSE00001920389
chr6	32498183	32498184	T	C	0.082737	5.05694	0.0245276	ENSE00001920389
chr6	32498185	32498186	C	T	0.080211	4.80421	0.0283903	ENSE00001920389
chr6	32498224	32498225	G	T	0.066101	4.23866	0.0395133	ENSE00001920389
chr6	32498230	32498231	C	T	0.058028	3.91945	0.0477305	ENSE00001920389
chr6	32498474	32498475	A	T	0.093702	7.02087	0.0080565	ENSE00001920389
chr6	32498529	32498530	T	C	0.078235	6.10217	0.0135016	ENSE00001920389
chr6	32498578	32498579	C	A	0.06614	5.21316	0.0224165	ENSE00001920389
chr6	106133053	106133054	T	C	0.185416	4.16018	0.0413849	Nregion14
chr6	106136421	106136422	C	T	0.208109	4.97169	0.0257654	Nregion14
chr6	106136948	106136949	T	C	0.203527	5.23378	0.0221524	Nregion14
chr6	106139776	106139777	C	T	0.068863	5.84462	0.0156247	Nregion14
chr6	106139813	106139814	C	T	0.184971	4.13399	0.0420301	Nregion14
chr6	106141058	106141059	T	C	0.499887	4.81413	0.0282273	Nregion14
chr6	106142967	106142968	A	G	0.186555	4.13533	0.0419969	Nregion14
chr6	160101977	160101978	G	A	0.057593	3.94393	0.0470408	ENSE00003550043_merged	SOD2
chr6	160148437	160148438	A	G	0.141575	6.20208	0.01276	ENSE00002215216
chr6	161174015	161174016	C	T	0.147335	4.71432	0.0299123	ENSE00001864790	PLG
chr6	161174022	161174023	A	G	0.171218	4.16392	0.0412937	ENSE00001864790
chr6	161174027	161174028	C	G	0.179906	4.5004	0.0338869	ENSE00001864790
chr6	161174040	161174041	T	C	0.230845	3.88579	0.0486964	ENSE00001864790
chr6	161174043	161174044	G	A	0.234239	4.06281	0.0438376	ENSE00001864790
chr6	161174055	161174056	T	C	0.276459	5.93433	0.0148487	ENSE00001864790
chr6	161174057	161174058	G	A	0.265211	4.50185	0.0338583	ENSE00001864790
chr7	5568191	5568192	G	A	0.044396	3.88515	0.048715	ENSE00003614573_merged	ACTB
chr7	5568806	5568807	G	T	0.106777	4.46249	0.0346469	ENSE00003549974_merged
chr7	5568818	5568819	G	A	0.128559	4.55623	0.0327993	ENSE00003549974_merged
chr7	5568839	5568840	C	G	0.158419	4.44831	0.0349359	ENSE00003549974_merged
chr7	5568848	5568849	G	T	0.114561	8.20059	0.00418767	ENSE00003549974_merged
chr7	5568851	5568852	G	A	0.130404	4.06496	0.0437817	ENSE00003549974_merged
chr7	5568863	5568864	A	C	0.149352	8.6726	0.00323031	ENSE00003549974_merged
chr7	5568869	5568870	A	C	0.112224	9.73162	0.00181124	ENSE00003549974_merged
chr7	5568874	5568875	G	A	0.157847	4.26073	0.0390031	ENSE00003549974_merged
chr7	5568882	5568883	T	A	0.111369	8.575	0.0034081	ENSE00003549974_merged
chr7	5568920	5568921	G	A	0.129845	10.1753	0.00142331	ENSE00003549974_merged
chr7	5568924	5568925	G	C	0.099088	8.77658	0.00305123	ENSE00003549974_merged
chr7	5569172	5569173	C	T	0.064461	4.10795	0.0426821	ENSE00003542066_merged
chr7	5569180	5569181	C	A	0.058447	4.20927	0.0402036	ENSE00003542066_merged
chr7	6442305	6442306	A	C	0.055703	4.09795	0.0429354	ENSE00001551063_merged	RAC1
chr7	6443425	6443426	G	C	0.226908	4.28745	0.0383947	ENSE00001551063_merged
chr7	6443769	6443770	G	A	0.31129	4.45459	0.0348076	ENSE00001551063_merged
chr7	22772296	22772297	C	G	0.055729	4.55729	0.0327789	ENSE00001552940_merged	IL6
chr7	100773724	100773725	C	T	0.058142	4.3991	0.0359578	ENSE00000712140	SERPINE1
chr7	145312810	145312811	T	G	0.370543	5.31378	0.0211574	Nregion15
chr7	145313845	145313846	A	G	0.05807	4.37722	0.0364224	Nregion15
chr7	145314802	145314803	C	T	0.363853	4.01995	0.0449651	Nregion15
chr7	145315297	145315298	G	A	0.214886	6.18105	0.0129126	Nregion15
chr7	145315998	145315999	T	C	0.12303	4.32596	0.0375353	Nregion15
chr7	145317542	145317543	A	G	0.062115	4.63596	0.0313086	Nregion15
chr7	145319526	145319527	T	C	0.077307	6.5592	0.0104344	Nregion15
chr7	145319939	145319940	T	A	0.057099	4.21479	0.0400731	Nregion15
chr7	145320236	145320237	A	T	0.052862	4.29361	0.0382558	Nregion15
chr7	145320708	145320709	A	G	0.312849	8.14453	0.00431912	Nregion15
chr7	145321211	145321212	A	G	0.055581	4.57358	0.0324687	Nregion15
chr7	145321235	145321236	C	T	0.055592	4.57207	0.0324972	Nregion15
chr7	145322070	145322071	A	T	0.154073	5.8838	0.0152808	Nregion15
chr7	145322159	145322160	G	A	0.169063	3.99009	0.0457687	Nregion15
chr7	145322481	145322482	A	T	0.175559	3.94053	0.0471361	Nregion15
chr7	145322738	145322739	C	T	0.166919	3.94441	0.0470274	Nregion15
chr7	148875979	148875980	G	T	0.056135	4.0511	0.0441425	ENSE00001948149_merged	ZNF398
chr7	148877410	148877411	C	A	0.166827	6.70912	0.0095921	ENSE00001948149_merged
chr7	148878639	148878640	T	C	0.145146	5.19301	0.0226779	ENSE00001948149_merged
chr8	24240274	24240275	G	A	0.071575	5.00539	0.0252686	ENSE00003649521_merged	ADAMDEC1
chr8	56852430	56852431	G	A	0.225698	4.34847	0.0370422	ENSE00002289390_merged	LYN
chr8	56852870	56852871	A	C	0.465198	4.73843	0.0294961	ENSE00002289390_merged
chr8	56853115	56853116	A	G	0.416702	4.2485	0.039285	ENSE00002289390_merged
chr8	56879430	56879431	T	C	0.493465	4.80613	0.0283586	ENSE00003544022
chr8	56923309	56923310	G	A	0.187496	5.08906	0.0240772	ENSE00002089756_merged
chr9	12063849	12063850	T	A	0.056962	4.49224	0.034049	Nregion9
chr9	21439852	21439853	G	T	0.084063	4.62694	0.0314736	ENSE00000982229	IFNA1
chr9	27107648	27107649	T	C	0.099634	6.69717	0.00965663	ENSE00002096113_merged	TEK
chr9	27169601	27169602	G	A	0.093122	6.935	0.00845251	ENSE00000813530_merged
chr9	27173283	27173284	G	A	0.094312	7.24838	0.00709652	ENSE00000813532
chr9	27206649	27206650	A	G	0.05567	4.13013	0.0421261	ENSE00001695490
chr9	34708784	34708785	T	C	0.054772	4.04969	0.0441795	ENSE00000928120	CCL21
chr9	136285587	136285588	G	C	0.070122	5.94634	0.0147479	ENSE00002277255_merged
chr9	136285805	136285806	C	T	0.057194	4.7755	0.0288674	ENSE00002277255_merged
chr9	136286591	136286592	A	G	0.058615	4.9341	0.0263318	ENSE00002277255_merged
chr9	136297722	136297723	C	G	0.056097	4.64292	0.0311818	ENSE00003543257_merged	ADAMTS13
chr9	136301998	136301999	C	T	0.05559	4.10077	0.0428637	ENSE00003537605
chr9	136309995	136309996	A	C	0.056191	4.05116	0.0441409	ENSE00003581763_merged
chr9	136323156	136323157	C	T	0.055869	4.13139	0.0420947	ENSE00003561184
chr9	136324701	136324702	C	T	0.056054	4.54202	0.0330726	ENSE00003581683
chr9	136325584	136325585	C	G	0.068033	3.9303	0.0474235	ENSE00003581683
chr9	136325858	136325859	G	A	0.055557	4.10452	0.0427687	ENSE00003581683
chr9	136326021	136326022	A	G	0.058839	4.47001	0.0344948	ENSE00003581683
chr10	91066420	91066421	T	G	0.074281	6.17037	0.0129907	ENSE00001456236	IFIT2
chr10	91068879	91068880	C	T	0.055592	4.5719	0.0325006	ENSE00001456236
chr11	29552666	29552667	T	G	0.212821	5.40082	0.0201273	Nregion6
chr11	29554407	29554408	T	C	0.048949	4.02324	0.0448774	Nregion6
chr11	108121678	108121679	G	A	0.126653	4.61699	0.0316567	ENSE00001658306	ATM
chr11	112012973	112012974	C	T	0.190032	4.49095	0.0340747	ENSE00002192330_merged	IL18
chr11	112014300	112014301	G	A	0.056068	4.12814	0.0421756	ENSE00002192330_merged
chr12	47775254	47775255	T	C	0.171017	11.1606	0.000835544	Nregion1
chr12	47775521	47775522	G	A	0.05844	4.4062	0.0358085	Nregion1
chr12	57924275	57924276	A	C	0.135788	4.47591	0.034376	ENSE00002406685_merged	DCTN2
chr12	57941166	57941167	G	A	0.258994	5.67603	0.0171982	ENSE00002389583_merged
chr12	92535997	92535998	A	G	0.056014	4.5262	0.0333796	ENSE00001283397_merged	BTG1
chr12	92536549	92536550	T	C	0.12963	4.08002	0.0433931	ENSE00001283397_merged
chr12	104323309	104323310	C	G	0.05559	4.10826	0.0426743	ENSE00002334229_merged	HSP90B1
chr12	104348168	104348169	C	T	0.056708	4.02297	0.0448846	ENSE00002420092
chr14	94577039	94577040	G	A	0.277759	6.97072	0.00828541	ENSE00002442474_merged
chr14	106203891	106203892	G	A	0.085329	4.36496	0.0366852	ENSE00001771572	IGHG1
chr14	106208455	106208456	G	A	0.190369	7.46278	0.00629877	ENSE00001776617_merged
chr14	106208470	106208471	C	T	0.083488	5.98959	0.0143906	ENSE00001776617_merged
chr14	106329869	106329870	A	G	0.448076	4.12864	0.0421631	ENSE00002044179	IGHJ3
chr14	106329888	106329889	T	C	0.231074	3.9972	0.0455758	ENSE00002044179
chr14	106330988	106330989	G	A	0.179576	3.85267	0.0496669	ENSE00002044179
chr14	106332712	106332713	A	G	0.083488	6.32959	0.011874	ENSE00002044179
chr14	106689811	106689812	G	A	0.261034	4.05198	0.0441196	ENSE00001900535	IGHV3
chr15	45002051	45002052	G	T	0.080654	5.3517	0.0207021	ENSE00001549961_merged	B2M
chr15	45002311	45002312	G	A	0.075225	6.06776	0.0137672	ENSE00001549961_merged
chr15	45009348	45009349	A	G	0.053644	3.99745	0.0455692	ENSE00003459883_merged
chr15	89181449	89181450	C	T	0.055574	4.57383	0.0324639	ENSE00003627798	ISG20
chr15	90347197	90347198	A	G	0.056002	4.03615	0.0445352	ENSE00001106972_merged	ANPEPE
chr16	56642254	56642255	C	T	0.061671	4.36303	0.0367268	ENSE00001421641_merged	MT2A
chr16	57391102	57391103	C	T	0.096055	5.48559	0.0191738	ENSE00001319882	CCL22
chr16	57392077	57392078	G	A	0.084707	6.3266	0.011894	ENSE00001319882
chr17	4636717	4636718	G	A	0.055607	4.11012	0.0426274	ENSE00003674012_merged	CXCL16
chr17	4642618	4642619	G	C	0.419055	4.90452	0.0267865	ENSE00002632290_merged
chr17	4643122	4643123	G	C	0.318165	4.38753	0.0362027	ENSE00002632290_merged
chr17	4644274	4644275	C	T	0.277792	3.96544	0.0464434	ENSE00002632290_merged
chr17	4847242	4847243	C	T	0.184658	4.71103	0.0299697	ENSE00001488299_merged	PFN1
chr17	4848251	4848252	C	T	0.18809	5.03104	0.024897	ENSE00001488299_merged
chr17	4848312	4848313	G	A	0.082391	6.38956	0.0114794	ENSE00001488299_merged
chr17	4848313	4848314	A	C	0.071712	5.42564	0.0198431	ENSE00001488299_merged
chr17	7482969	7482970	T	C	0.074086	6.19164	0.0128355	ENSE00002719167_merged	CD68
chr17	32596508	32596509	C	G	0.075012	5.69827	0.0169816	ENSE00001906093_merged	CCL7
chr17	32596510	32596511	C	G	0.117311	4.01528	0.0450898	ENSE00001906093_merged
chr17	32645023	32645024	G	A	0.226577	5.04232	0.0247354	ENSE00001244557	CCL8
chr17	32648083	32648084	C	T	0.210888	4.81483	0.0282159	ENSE00001519013
chr17	34208910	34208911	C	T	0.068474	4.5551	0.0328209	ENSE00001058805_merged
chr17	34208921	34208922	C	T	0.068751	4.63562	0.0313148	ENSE00001058805_merged
chr17	34208924	34208925	C	T	0.066363	4.41196	0.0356878	ENSE00001058805_merged
chr17	34208980	34208981	A	G	0.274116	5.30373	0.0212798	ENSE00001058805_merged
chr17	37855226	37855227	A	G	0.055697	4.57681	0.0324076	ENSE00002310903	ERBB2
chr17	37872187	37872188	G	A	0.071669	5.38492	0.0203116	ENSE00003625564
chr17	45407235	45407236	C	T	0.111609	8.58042	0.00339797	ENSE00003511633
chr17	45407640	45407641	A	G	0.366548	7.81244	0.00518879	ENSE00003511633
chr18	10119938	10119939	C	A	0.09797	5.48621	0.019167	Nregion10
chr18	10124989	10124990	G	C	0.055147	4.5377	0.033156	Nregion10
chr18	21167740	21167741	A	T	0.114769	3.89508	0.0484277	ENSE00001838887	NPC1
chr19	45542245	45542246	G	T	0.348651	5.62192	0.0177372	ENSE00001048628_merged	RELB
chr20	7664513	7664514	C	T	0.055865	4.13513	0.0420019	Nregion3
chr20	7667015	7667016	C	G	0.131021	4.95042	0.0260844	Nregion3
chr20	7668568	7668569	C	T	0.223832	4.48714	0.0341508	Nregion3
chr20	7672147	7672148	A	T	0.057785	4.24892	0.0392752	Nregion3
chr20	7674771	7674772	T	C	0.061161	4.18511	0.0407804	Nregion3
chr20	43629064	43629065	G	A	0.055133	4.08572	0.0432472	ENSE00000662331	STK4
chr21	24176746	24176747	T	C	0.055631	4.5808	0.032332	Nregion11
chr21	24178258	24178259	T	C	0.201714	3.87045	0.0491433	Nregion11
chr21	24178726	24178727	G	A	0.166746	3.9582	0.0466435	Nregion11
chr21	24178983	24178984	T	A	0.166822	3.9531	0.046785	Nregion11
chr21	24181483	24181484	T	C	0.26201	4.01914	0.0449867	Nregion11
chr21	24182495	24182496	T	C	0.057092	4.25436	0.0391497	Nregion11
chr21	24185300	24185301	C	T	0.05588	4.55718	0.0327811	Nregion11
chr21	24185955	24185956	C	T	0.371833	5.04644	0.0246766	Nregion11
chr21	42803103	42803104	C	T	0.361439	4.53798	0.0331507	ENSE00003633251_merged
chr21	42808987	42808988	T	G	0.491761	4.66691	0.0307492	ENSE00001033794	MX1
chr21	42831521	42831522	A	G	0.319844	3.98833	0.0458165	ENSE00001533818_merged
chr21	42831978	42831979	A	T	0.48154	6.09178	0.0135812	ENSE00001533818_merged
chr21	42832084	42832085	T	C	0.463702	7.61447	0.00579016	ENSE00001533818_merged
chr21	42832358	42832359	G	A	0.482066	6.0574	0.0138481	ENSE00001533818_merged
chr21	42832626	42832627	T	C	0.478096	6.4131	0.0113281	ENSE00001533818_merged
chrX	138611849	138611850	T	G	0.056184	4.159	0.0414138	ENSE00003674048_merged	F9

## Sheet: Table S6, functional prediction
Table S6. Prediction of functional consequences of six missense mutations.
Position	Gene name	Reference allele	Alternative allele	dbSNP identifier	dbSNP frequency in humans	Ancestral allele	SIFT category and score	PolyPhen category and score	CADD score	Number of RNA sequencing reads overlapping significant SNP	Expression of gene with significant SNP in RNA sequencing (log2)	Functional consequence inference (VEP)	impact	Information on coding variant	ClinVar information	other variation data from VEP	Gene name	Transcript/region names	HGNC number	CCDS number
chr2:89185631	IGKV4-1	G	A	rs1134799	2.5e-05	G	tolerated(0.21)	benign(0.08)	22.5	96	5.84	missense_variant	MODERATE	gene=ENSG00000211598; cDNA=500; ProteinPos=109; Amino_acids=V/M; Codons=Gtg/Atg	ENST00000390243.2:c.325G>A_p.Val109Met	NA	IGKV4-1	ENST00000390243	5834	NA
chr7:5568883	ACTB	T	A	COSM367740, COSM5948736	1	T	tolerated_low_confidence(0.07); deleterious_low_confidence(0.04); tolerated_low_confidence(0.05); deleterious_low_confidence(0.05)	possibly_damaging(0.842); benign(0.105); possibly_damaging(0.606)	23.1	10458	13.88	missense_variant; downstream_gene_variant; missense_variant,NMD_transcript_variant; non_coding_transcript_exon_variant; upstream_gene_variant; intron_variant,non_coding_transcript_variant; regulatory_region_variant	MODERATE;MODIFIER	gene=ENSG00000075624; cDNA=464; ProteinPos=91; Amino_acids=Y/F; Codons=tAc/tT|gene=ENSG00000075624; cDNA=455; ProteinPos=94; Amino_acids=Y/F; Codons=tAc/tT|gene=ENSG00000075624; cDNA=356; ProteinPos=91; Amino_acids=Y/F; Codons=tAc/tT|gene=ENSG00000075624; cDNA=349; ProteinPos=94; Amino_acids=Y/F; Codons=tAc/tT|gene=ENSG00000075624; cDNA=533; ProteinPos=91; Amino_acids=Y/F; Codons=tAc/tTc	ENST00000331789.5:c.272A>T_p.Tyr91Phe; ENST00000417101.1:c.281A>T_p.Tyr94Phe; ENST00000425660.1:c.272A>T_p.Tyr91Phe; ENST00000432588.1:c.272A>T_p.Tyr91Phe; ENST00000443528.1:c.272A>T_p.Tyr91Phe; ENST00000462494.1:n.356A>T; ENST00000473257.1:n.82-533A>T; ENST00000477812.1:n.479A>T; ENST00000480301.1:n.472A>T; ENST00000484841.1:n.427A>T; ENST00000493945.1:n.278A>T	TSSDistance=1154; 1066|PHENO=1; 1,1	ACTB; AC006483.1	ENST00000331789; ENST00000414620; ENST00000417101; ENST00000425660; ENST00000432588; ENST00000443528; ENST00000462494; ENST00000464611; ENST00000473257; ENST00000477812; ENST00000480301; ENST00000484841; ENST00000493945; ENST00000579427; ENSR00000208099	132	CCDS5341.1
chr7:5568976	ACTB	C	G	rs755437923	8e-06	C	tolerated_low_confidence(0.05); deleterious_low_confidence(0.04); deleterious_low_confidence(0.05)	benign(0.18); probably_damaging(0.95); benign(0.044)	24.9	8990	13.88	missense_variant; missense_variant,NMD_transcript_variant; non_coding_transcript_exon_variant; upstream_gene_variant; intron_variant,non_coding_transcript_variant; regulatory_region_variant	MODERATE;MODIFIER	gene=ENSG00000075624; cDNA=371; ProteinPos=60; Amino_acids=S/T; Codons=aGc/aC|gene=ENSG00000075624; cDNA=498; ProteinPos=63; Amino_acids=S/T; Codons=aGc/aC|gene=ENSG00000075624; cDNA=362; ProteinPos=60; Amino_acids=S/T; Codons=aGc/aC|gene=ENSG00000075624; cDNA=263; ProteinPos=63; Amino_acids=S/T; Codons=aGc/aC|gene=ENSG00000075624; cDNA=256; ProteinPos=60; Amino_acids=S/T; Codons=aGc/aC|gene=ENSG…	ENST00000331789.5:c.179G>C_p.Ser60Thr; ENST00000414620.1:c.179G>C_p.Ser60Thr; ENST00000417101.1:c.188G>C_p.Ser63Thr; ENST00000425660.1:c.179G>C_p.Ser60Thr; ENST00000432588.1:c.179G>C_p.Ser60Thr; ENST00000443528.1:c.179G>C_p.Ser60Thr; ENST00000462494.1:n.263G>C; ENST00000473257.1:n.82-626G>C; ENST00000477812.1:n.386G>C; ENST00000480301.1:n.379G>C; ENST00000484841.1:n.334G>C; ENST00000493945.1:n.18…	TSSDistance=1247; 1159|GENE_PHENO=1	ACTB; AC006483.1	ENST00000331789; ENST00000414620; ENST00000417101; ENST00000425660; ENST00000432588; ENST00000443528; ENST00000462494; ENST00000464611; ENST00000473257; ENST00000477812; ENST00000480301; ENST00000484841; ENST00000493945; ENST00000579427; ENSR00000208099	132	CCDS5341.1
chr7:5568977	ACTB	T	A	COSM3995651, COSM3995652	1	T	deleterious_low_confidence(0)	probably_damaging(0.923); probably_damaging(0.993); possibly_damaging(0.723)	24.4	8671	13.88	missense_variant; missense_variant,NMD_transcript_variant; non_coding_transcript_exon_variant; upstream_gene_variant; intron_variant,non_coding_transcript_variant; regulatory_region_variant	MODERATE;MODIFIER	gene=ENSG00000075624; cDNA=370; ProteinPos=60; Amino_acids=S/C; Codons=Agc/Tg|gene=ENSG00000075624; cDNA=497; ProteinPos=63; Amino_acids=S/C; Codons=Agc/Tg|gene=ENSG00000075624; cDNA=361; ProteinPos=60; Amino_acids=S/C; Codons=Agc/Tg|gene=ENSG00000075624; cDNA=262; ProteinPos=63; Amino_acids=S/C; Codons=Agc/Tg|gene=ENSG00000075624; cDNA=255; ProteinPos=60; Amino_acids=S/C; Codons=Agc/Tg|gene=ENSG…	ENST00000331789.5:c.178A>T_p.Ser60Cys; ENST00000414620.1:c.178A>T_p.Ser60Cys; ENST00000417101.1:c.187A>T_p.Ser63Cys; ENST00000425660.1:c.178A>T_p.Ser60Cys; ENST00000432588.1:c.178A>T_p.Ser60Cys; ENST00000443528.1:c.178A>T_p.Ser60Cys; ENST00000462494.1:n.262A>T; ENST00000473257.1:n.82-627A>T; ENST00000477812.1:n.385A>T; ENST00000480301.1:n.378A>T; ENST00000484841.1:n.333A>T; ENST00000493945.1:n.18…	TSSDistance=1248; 1160|PHENO=1; 1,1	ACTB; AC006483.1	ENST00000331789; ENST00000414620; ENST00000417101; ENST00000425660; ENST00000432588; ENST00000443528; ENST00000462494; ENST00000464611; ENST00000473257; ENST00000477812; ENST00000480301; ENST00000484841; ENST00000493945; ENST00000579427; ENSR00000208099	132	CCDS5341.1
chr11:108121679	ATM	G	A	rs778890679	1	G	tolerated(0.13);tolerated(0.06)	benign(0.024)	19.38	10	9	missense_variant; upstream_gene_variant	MODERATE;MODIFIER	gene=ENSG00000149311; cDNA=1872; ProteinPos=496; Amino_acids=S/N; Codons=aGt/aA|gene=ENSG00000149311; cDNA=1676; ProteinPos=496; Amino_acids=S/N; Codons=aGt/aA|gene=ENSG00000149311; cDNA=2220; ProteinPos=496; Amino_acids=S/N; Codons=aGt/aAt	ENST00000278616.4:c.1487G>A_p.Ser496Asn; ENST00000452508.2:c.1487G>A_p.Ser496Asn; ENST00000527805.1:c.1487G>A_p.Ser496Asn	TSSDistance=1869|PHENO=1; 1	ATM	ENST00000278616; ENST00000452508; ENST00000525012; ENST00000527805; ENST00000533526	795	CCDS31669.1
chr17:4848252	RNF167	C	T	-	1	C	tolerated_low_confidence(0.41); tolerated_low_confidence(0.52)	benign(0.102)	19.32	437	9.65	downstream_gene_variant;upstream_gene_variant; missense_variant; 3_prime_UTR_variant	MODIFIER;MODERATE	gene=ENSG00000108523; cDNA=1650; ProteinPos=332; Amino_acids=P/S; Codons=Cct/Tc|gene=ENSG00000108523; cDNA=1494; ProteinPos=297; Amino_acids=P/S; Codons=Cct/Tc|gene=ENSG00000108523; cDNA=1298; ProteinPos=332; Amino_acids=P/S; Codons=Cct/Tc|gene=ENSG00000108523; cDNA=1523; ProteinPos=297; Amino_acids=P/S; Codons=Cct/Tc|gene=ENSG00000108523; cDNA=1221; ProteinPos=332; Amino_acids=P/S; Codons=Cct/Tct	ENST00000262482.6:c.994C>T_p.Pro332Ser; ENST00000571816.1:c.994C>T_p.Pro332Ser; ENST00000572382.1:c.*110C>T; ENST00000572430.1:c.994C>T_p.Pro332Ser; ENST00000575111.1:c.994C>T_p.Pro332Ser; ENST00000576229.1:c.889C>T_p.Pro297Ser; ENST00000576965.1:c.*110C>T	TSSDistance=4706; 3135; 3295; 4220; 4904; 4927|GENE_PHENO=1	PFN1; SLC25A11; RNF167; ENO3	ENST00000225655; ENST00000225665; ENST00000262482; ENST00000519266; ENST00000520221; ENST00000522798; ENST00000544061; ENST00000570328; ENST00000570492; ENST00000571365; ENST00000571816; ENST00000572382; ENST00000572383; ENST00000572430; ENST00000572554; ENST00000573404; ENST00000574548; ENST00000574710; ENST00000574872; ENST00000575111; ENST00000575400; ENST00000575524; ENST00000576229; ENST0000…	8881; 10981; 24544; 3354	CCDS11061.1; CCDS11059.1; CCDS11060.1; CCDS54069.1

## Sheet: Table S7, GWAS intersection
Table S7. Associated SNPs in close proximity to human GWAS hits.
PubmedID	Author	Study	Disease Trait	Mapped Trait	Reported Gene	Chromosome	Position
18940312	Yuan X	Population-based genome-wide association studies reveal six loci influencing plasma levels of liver enzymes.	Liver enzyme levels	alkaline phosphatase measurement, liver enzyme measurement	ADAMTS13	chr9	136323754
28540026	Anney RJL	Meta-analysis of GWAS of over 16,000 individuals with autism spectrum disorder highlights a novel locus at 10q24.32 and a significant overlap with schizophrenia.	Autism spectrum disorder	autism spectrum disorder	HLA-A	chr6	29910457
27863252	Astle WJ	The Allelic Landscape of Human Blood Cell Trait Variation and Links to Common Complex Disease.	Sum eosinophil basophil counts	basophil count, eosinophil count	GPX4	chr19	1104078
27790247	He L	Pleiotropic Meta-Analyses of Longitudinal Studies Discover Novel Genetic Variants Associated with Age-Related Diseases.	Age-related diseases and mortality	cancer, heart failure, diabetes mellitus, stroke, coronary heart disease, atrial fibrillation, mortality	MX1 - TMPRSS2	chr21	42835494
28240269	Suhre K	Connecting genetic risk to disease end points through the human blood plasma proteome.	Blood protein levels	C-C motif chemokine 7 measurement	CCL8	chr17	32647544
28240269	Suhre K	Connecting genetic risk to disease end points through the human blood plasma proteome.	Blood protein levels	C-C motif chemokine 8 measurement	CCL8	chr17	32647544
28604731	Hammerschlag AR	Genome-wide association analysis of insomnia complaints identifies risk genes and genetic overlap with psychiatric and metabolic traits.	Chronotype	circadian rhythm	NFKB1 - MANBA	chr4	103538903
27863252	Astle WJ	The Allelic Landscape of Human Blood Cell Trait Variation and Links to Common Complex Disease.	Eosinophil counts	eosinophil count	GPX4	chr19	1104078
27863252	Astle WJ	The Allelic Landscape of Human Blood Cell Trait Variation and Links to Common Complex Disease.	Eosinophil percentage of granulocytes	eosinophil percentage of granulocytes	CXCL2	chr4	74963049
27863252	Astle WJ	The Allelic Landscape of Human Blood Cell Trait Variation and Links to Common Complex Disease.	Eosinophil percentage of granulocytes	eosinophil percentage of granulocytes	GPX4	chr19	1104078
27863252	Astle WJ	The Allelic Landscape of Human Blood Cell Trait Variation and Links to Common Complex Disease.	Eosinophil percentage of white cells	eosinophil percentage of leukocytes	GPX4	chr19	1104078
27694959	Bonder MJ	The effect of host genetics on the gut microbiome.	Gut microbiota (functional units)	gut microbiome measurement	ADAMTS13	chr9	136323754
27863252	Astle WJ	The Allelic Landscape of Human Blood Cell Trait Variation and Links to Common Complex Disease.	Hematocrit	hematocrit	HLA-A - HCG4P4	chr6	29916885
27863252	Astle WJ	The Allelic Landscape of Human Blood Cell Trait Variation and Links to Common Complex Disease.	Hemoglobin concentration	hemoglobin measurement	HLA-A - HCG4P4	chr6	29916885
28495826	Williams SR	Genetic Drivers of von Willebrand Factor Levels in an Ischemic Stroke Population and Association With Risk for Recurrent Stroke.	vWF levels in ischaemic stroke and hyperhomocysteinaemia	Ischemic stroke, von Willebrand factor measurement, homocysteine measurement	ADAMTS13	chr9	136323754
26912274	Zeng Y	Novel loci and pathways significantly associated with longevity.	Longevity	longevity	IL6	chr7	22768027
23472185	Mero IL	Oligoclonal band status in Scandinavian multiple sclerosis patients is associated with specific genetic risk alleles.	Multiple sclerosis (OCB status)	multiple sclerosis	BTNL2 - HLA-DRA	chr6	32406342
23472185	Mero IL	Oligoclonal band status in Scandinavian multiple sclerosis patients is associated with specific genetic risk alleles.	Multiple sclerosis (OCB status)	multiple sclerosis, oligoclonal band measurement	BTNL2 - HLA-DRA	chr6	32406342
19664746	Tse KP	Genome-wide association study reveals multiple nasopharyngeal carcinoma-associated loci within the HLA region at chromosome 6p21.3.	Nasopharyngeal carcinoma	nasopharyngeal neoplasm	HLA-A - HCG4P4	chr6	29918099
27863252	Astle WJ	The Allelic Landscape of Human Blood Cell Trait Variation and Links to Common Complex Disease.	Neutrophil percentage of granulocytes	neutrophil percentage of granulocytes	CXCL2	chr4	74963049
27863252	Astle WJ	The Allelic Landscape of Human Blood Cell Trait Variation and Links to Common Complex Disease.	Neutrophil percentage of granulocytes	neutrophil percentage of granulocytes	GPX4	chr19	1104078
27015805	Pilling LC	Human longevity is influenced by many genetic variants: evidence from 75,000 UK Biobank participants.	Parental extreme longevity (95 years and older)	parental longevity	HCG4P5	chr6	29909279
20711177	Hamza TH	Common genetic variation in the HLA region is associated with late-onset sporadic Parkinson's disease.	Parkinson's disease	Parkinson's disease	HLA-DRA	chr6	32409530
24511991	Hill-Burns EM	Identification of a novel Parkinson's disease locus via stratified genome-wide association study.	Parkinson's disease	Parkinson's disease	HLA-DRA	chr6	32409530
28199695	Jones AV	GWAS of self-reported mosquito bite size, itch intensity and attractiveness to mosquitoes implicates immune-related predisposition loci.	Perceived unattractiveness to mosquitoes	perceived unattractiveness to mosquitos measurement	HLA-DRA	chr6	32410941
28425483	Qiu F	A genome-wide association study identifies six novel risk loci for primary biliary cholangitis.	Primary biliary cholangitis	primary biliary cirrhosis	HLA-DRA	chr6	32408044
28062665	Kawashima M	Genome-wide association studies identify PRKCB as a novel genetic susceptibility locus for primary biliary cholangitis in the Japanese population.	Primary biliary cholangitis	primary biliary cirrhosis	HLA-DRA	chr6	32410691
21428769	McCormack M	HLA-A*3101 and carbamazepine-induced hypersensitivity reactions in Europeans.	Adverse response to carbamapezine	response to anticonvulsant	HLA-A	chr6	29913298
26634245	Lutz SM	A genome-wide association study identifies risk loci for spirometric measures among smokers of European and African ancestry.	Post bronchodilator FEV1/FVC ratio	response to bronchodilator, FEV/FEC ratio	CD68	chr17	7484782
27863252	Astle WJ	The Allelic Landscape of Human Blood Cell Trait Variation and Links to Common Complex Disease.	High light scatter reticulocyte count	reticulocyte count	HLA-A	chr6	29912594
21156761	Padyukov L	A genome-wide association study suggests contrasting associations in ACPA-positive versus ACPA-negative rheumatoid arthritis.	Rheumatoid arthritis	rheumatoid arthritis	HLA-DRB5 - RNU1-61P	chr6	32501144
28540026	Anney RJL	Meta-analysis of GWAS of over 16,000 individuals with autism spectrum disorder highlights a novel locus at 10q24.32 and a significant overlap with schizophrenia.	Autism spectrum disorder or schizophrenia	schizophrenia, autism spectrum disorder	HLA-DRB5	chr6	32494704
28540026	Anney RJL	Meta-analysis of GWAS of over 16,000 individuals with autism spectrum disorder highlights a novel locus at 10q24.32 and a significant overlap with schizophrenia.	Autism spectrum disorder or schizophrenia	schizophrenia, autism spectrum disorder	HLA-DRB5	chr6	32493892
28540026	Anney RJL	Meta-analysis of GWAS of over 16,000 individuals with autism spectrum disorder highlights a novel locus at 10q24.32 and a significant overlap with schizophrenia.	Autism spectrum disorder or schizophrenia	schizophrenia, autism spectrum disorder	HLA-DRB5	chr6	32496560
28540026	Anney RJL	Meta-analysis of GWAS of over 16,000 individuals with autism spectrum disorder highlights a novel locus at 10q24.32 and a significant overlap with schizophrenia.	Autism spectrum disorder or schizophrenia	schizophrenia, autism spectrum disorder	HLA-DRB5	chr6	32492967
28540026	Anney RJL	Meta-analysis of GWAS of over 16,000 individuals with autism spectrum disorder highlights a novel locus at 10q24.32 and a significant overlap with schizophrenia.	Autism spectrum disorder or schizophrenia	schizophrenia, autism spectrum disorder	HLA-DRB5 - RNU1-61P	chr6	32499274
28540026	Anney RJL	Meta-analysis of GWAS of over 16,000 individuals with autism spectrum disorder highlights a novel locus at 10q24.32 and a significant overlap with schizophrenia.	Autism spectrum disorder or schizophrenia	schizophrenia, autism spectrum disorder	HLA-DRB5 - RNU1-61P	chr6	32502399
28540026	Anney RJL	Meta-analysis of GWAS of over 16,000 individuals with autism spectrum disorder highlights a novel locus at 10q24.32 and a significant overlap with schizophrenia.	Autism spectrum disorder or schizophrenia	schizophrenia, autism spectrum disorder	HLA-DRB5	chr6	32493246
28540026	Anney RJL	Meta-analysis of GWAS of over 16,000 individuals with autism spectrum disorder highlights a novel locus at 10q24.32 and a significant overlap with schizophrenia.	Autism spectrum disorder or schizophrenia	schizophrenia, autism spectrum disorder	HLA-DRB5	chr6	32494097
22036096	Ramasamy A	A genome-wide meta-analysis of genetic variants associated with allergic rhinitis and grass sensitization and their interaction with birth order.	IgE grass sensitization	seasonal allergic rhinitis	IL2	chr4	123373133
22829776	Coviello AD	A genome-wide association meta-analysis of circulating sex hormone-binding globulin reveals multiple Loci implicated in sex steroid hormone regulation.	Sex hormone-binding globulin levels	sex hormone globulin binding measurement	CD68	chr17	7484812
24049095	Chen Z	Genome-wide association study of sex hormones, gonadotropins and sex hormone-binding protein in Chinese men.	Hormone measurements	sex hormone globulin binding measurement	LOC100996842, MPDU1	chr17	7487108
24097067	Lessard CJ	Variants at multiple loci implicated in both innate and adaptive immune responses are associated with Sjögren's syndrome.	Sjögren's syndrome	Sjogren syndrome	HLA-DRA	chr6	32408497
23577725	Naj AC	Genetic factors in nonsmokers with age-related macular degeneration revealed through genome-wide gene-environment interaction analysis.	Age-related macular degeneration (smoking status interaction)	smoking status measurement, age-related macular degeneration	LOC107986405 - FAM173B	chr5	9979084
19838195	Gateva V	A large-scale replication study identifies TNIP1, PRDM1, JAZF1, UHRF1BP1 and IL10 as risk loci for systemic lupus erythematosus.	Systemic lupus erythematosus	systemic lupus erythematosus	HLA-DRA	chr6	32408497
21779181	Gorlova O	Identification of novel genetic markers associated with clinical phenotypes of systemic sclerosis through a genome-wide association strategy.	Systemic sclerosis	systemic scleroderma	HLA-DRA	chr6	32409530
24049095	Chen Z	Genome-wide association study of sex hormones, gonadotropins and sex hormone-binding protein in Chinese men.	Hormone measurements	testosterone measurement	LOC100996842, MPDU1	chr17	7487108
27790247	He L	Pleiotropic Meta-Analyses of Longitudinal Studies Discover Novel Genetic Variants Associated with Age-Related Diseases.	Age-related diseases, mortality and associated endophenotypes	total cholesterol measurement, hematocrit, stroke, ventricular rate measurement, coronary heart disease, body mass index, atrial fibrillation, high density lipoprotein cholesterol measurement, cancer, diastolic blood pressure, triglyceride measurement, systolic blood pressure, heart failure, diabetes mellitus, glucose measurement, mortality	MX1 - TMPRSS2	chr21	42835494
19430480	Barrett JC	Genome-wide association study and meta-analysis find that over 40 loci affect risk of type 1 diabetes.	Type 1 diabetes	type I diabetes mellitus	HLA-DRA	chr6	32408527

## Sheet: Table S8, Amount of Sequencing
Table S8. Amount of sequencing reads per extract for microbiome 16S and per sample for the deep shotgun sequencing.
Sample	Number of sequences	Experiment
G1043.3489	1086945	16S sequencing
G1043.3490	1454739	16S sequencing
G1043.3491	1160442	16S sequencing
G1392.4813	929044	16S sequencing
G1392.4814	1097770	16S sequencing
G1392.4815	1264443	16S sequencing
G160.5776	712143	16S sequencing
G160.5777	1094785	16S sequencing
G160.5778	1205691	16S sequencing
G170.5779	1038931	16S sequencing
G170.5780	1272549	16S sequencing
G170.5781	1492679	16S sequencing
G191.5782	71	16S sequencing
G191.5783	1192620	16S sequencing
G191.5784	1141965	16S sequencing
G206.5785	1309747	16S sequencing
G206.5786	1712146	16S sequencing
G206.5787	1594173	16S sequencing
G211.5788	1175379	16S sequencing
G211.5789	1555763	16S sequencing
G211.5790	1429890	16S sequencing
G221.5809	1105261	16S sequencing
G221.5810	1116483	16S sequencing
G221.5811	1136940	16S sequencing
G282.5791	1092446	16S sequencing
G282.5792	2695674	16S sequencing
G282.5793	856609	16S sequencing
G296.5815	1159345	16S sequencing
G296.5816	1053233	16S sequencing
G296.5817	1153094	16S sequencing
G298.5818	1221526	16S sequencing
G298.5819	1864622	16S sequencing
G298.5820	1316249	16S sequencing
G312.5821	1052507	16S sequencing
G312.5822	1110410	16S sequencing
G312.5823	1284999	16S sequencing
G314.5824	156	16S sequencing
G314.5825	1018881	16S sequencing
G314.5826	1199462	16S sequencing
G344.5827	137	16S sequencing
G344.5828	837	16S sequencing
G348.5794	1102254	16S sequencing
G348.5795	1282710	16S sequencing
G348.5796	16230	16S sequencing
G372.5797	1202333	16S sequencing
G372.5798	1461103	16S sequencing
G374.5832	1137659	16S sequencing
G374.5833	614943	16S sequencing
G489.5834	159	16S sequencing
G489.5835	245	16S sequencing
G626.2436	1324136	16S sequencing
G626.5836	614375	16S sequencing
G626.5837	1183804	16S sequencing
G627.2923	1428969	16S sequencing
G627.5838	1237066	16S sequencing
G627.5839	1179600	16S sequencing
G638.5464	1002155	16S sequencing
G638.5465	689536	16S sequencing
G638.5466	1333870	16S sequencing
G667.2421	1006921	16S sequencing
G667.5840	1097222	16S sequencing
G667.5841	1152586	16S sequencing
G668.5455	1098052	16S sequencing
G668.5456	1138305	16S sequencing
G668.5457	1142485	16S sequencing
G739.2515	1538517	16S sequencing
G739.5842	1531596	16S sequencing
G739.5843	1124864	16S sequencing
G749.5140	1195838	16S sequencing
G749.5141	1174454	16S sequencing
G749.5142	1085237	16S sequencing
G763.5458	1169707	16S sequencing
G763.5459	1239518	16S sequencing
G763.5460	1099066	16S sequencing
G778.5844	1078218	16S sequencing
G778.5845	953327	16S sequencing
G812.3973	1119104	16S sequencing
G812a.5851a	1046065	16S sequencing
G812b.5851b	1186075	16S sequencing
G814.5148	1101498	16S sequencing
G814.5852	1145725	16S sequencing
G814.5853	1024877	16S sequencing
G816.5461	1149403	16S sequencing
G816.5462	1060020	16S sequencing
G816.5463	1084816	16S sequencing
G969.5856	1875297	16S sequencing
G969.5857	966220	16S sequencing
G969.5858	1171454	16S sequencing
G1043	25627264	Deep Sequencing
G1392	24658382	Deep Sequencing
G160	19868203	Deep Sequencing
G170	21722146	Deep Sequencing
G191	24376041	Deep Sequencing
G206	23073726	Deep Sequencing
G211	33502802	Deep Sequencing
G221	24346872	Deep Sequencing
G282	17791235	Deep Sequencing
G296	26960326	Deep Sequencing
G298	29763738	Deep Sequencing
G312	22262164	Deep Sequencing
G314	28080405	Deep Sequencing
G344	17426362	Deep Sequencing
G348	39066630	Deep Sequencing
G372	21369336	Deep Sequencing
G374	49789478	Deep Sequencing
G489	19839495	Deep Sequencing
G626	29804815	Deep Sequencing
G627	20602117	Deep Sequencing
G638	28473837	Deep Sequencing
G667	24594333	Deep Sequencing
G668	44836770	Deep Sequencing
G739	29506870	Deep Sequencing
G749	26184491	Deep Sequencing
G763	22823672	Deep Sequencing
G778	10521244	Deep Sequencing
G812	22845340	Deep Sequencing
G814	24149774	Deep Sequencing
G816	24774117	Deep Sequencing
G969	22490296	Deep Sequencing

## Sheet: Table S9, 16S Phylum abundance
Table S9. Relative taxa abundance in the 16S data, phylum taxa level.
#OTU ID	G160.5776	G160.5777	G160.5778	G170.5779	G170.5780	G170.5781	G191.5783	G191.5784	G206.5785	G206.5786	G206.5787	G211.5788	G211.5789	G211.5790	G221.5809	G221.5810	G221.5811	G282.5791	G282.5792	G282.5793	G296.5815	G296.5816	G296.5817	G298.5818	G298.5819	G298.5820	G312.5821	G312.5822	G312.5823	G314.5825	G314.5826	G348.5794	G348.5795	G348.5796	G372.5797	G372.5798	G374.5832	G374.5833	G626.2436	G626.5836	G626.5837	G627.2923	G627.5838	G627.5839	G638.5464	G638.5465	G638.5466	G667.2421	G667.5840
Unassigned;Other	0.0348975	0.0376302	0.0323615	0.0173756	0.013803	0.0129787	0.00645302	0.00460172	0.067339	0.0549165	0.0533179	0.00906856	0.0106674	0.00883145	0.0103297	0.00676141	0.00791159	0.00162754	0.00101125	0.00159116	0.00165179	0.00116498	0.00132686	0.0115298	0.0113299	0.00956126	0.00941751	0.0116254	0.00973775	0.00450494	0.004452	0.000733043	0.000461523	0.000246457	0.00165428	0.00130928	0.00053531	0.000130093	0.00481824	0.00927772	0.00768793	0.00737455	0.00851854	0.00947694	0.00290374	0.00128202	0.00177454	0.0125243	0.0117761
k__Archaea;p__Crenarchaeota	0	0	0	0	0	0	0	0	0	0	0	0	0	0	0	0	0	0	0	0	0	0	0	0	0	0	0	0	0	0	0	0	0	0	0	0	0	0	2.26563e-06	0	0	0	0	0	0	0	0	0	0
k__Archaea;p__Euryarchaeota	0.00577553	0.0110323	0.00616659	0.00950496	0.00549606	0.00390908	0.00318542	0.00690739	0.016494	0.0119581	0.0073662	0.00215165	0.00321257	0.00243375	0.0187123	0.00839332	0.00771369	0.00485516	0.00151205	0.00348817	0.000803902	0.00247524	0.00212038	0.00949632	0.00958478	0.00544882	0.03251	0.011593	0.0126265	0.013348	0.00755505	0.0108859	0.0130357	0.0278497	0.00702883	0.00848742	0.00374277	0.00964642	0.015731	0.0110193	0.0132944	0.00153537	0.00144131	0.0018591	0.0211664	0.015654	0.00884719	0.0036845	0.00781063
k__Archaea;p__[Parvarchaeota]	0	0	0	0	0	0	0	0	0	0	0	0	0	0	0	0	0	0	0	0	0	0	0	0	0	0	0	0	0	0	0	0	0	0	0	0	0	0	0	0	0	0	0	0	0	0	0	0	0
k__Bacteria;Other	0	0	0	9.62528e-07	0	0	0	0	0	0	1.25457e-06	0	0	0	0	8.9567e-07	0	9.15377e-07	7.41929e-07	0	8.62556e-07	0	0	0	1.0726e-06	6.53372e-05	0	0	0	0	0	0	0	0	0	0	8.78998e-07	0	0	0	0	1.39961e-06	1.61673e-06	0	0	0	0	9.93127e-07	0
k__Bacteria;p__	0	0	0	0	0	0	8.3849e-07	0	0	0	0	0	0	0	0	0	0	0	3.70965e-07	0	0	0	0	0	0	0	0	0	0	0	8.33707e-07	0	0	0	0	0	0	0	0	0	0	0	0	0	0	0	0	0	0
k__Bacteria;p__AD3	0	0	0	0	0	0	0	0	0	0	0	0	0	0	0	0	0	0	1.48386e-06	0	0	0	0	0	0	0	0	0	0	0	0	0	0	0	0	0	0	0	0	0	0	0	0	0	0	0	0	0	0
k__Bacteria;p__Acidobacteria	1.40421e-06	0	0	2.88758e-06	1.57165e-06	6.69936e-07	0	0	6.87156e-06	0	0	0	0	0	0	0	0	7.41455e-05	9.57089e-05	2.80175e-05	0	0	0	8.18648e-07	0	0	0	2.7017e-06	0	0	0	0.000123384	3.04044e-05	0	4.9903e-06	1.30039e-05	6.15299e-06	0	0.000208438	0	0	2.1694e-05	0	5.08647e-06	0	0	0	0	0
k__Bacteria;p__Actinobacteria	0.0309264	0.0349292	0.039574	0.018237	0.025287	0.0204692	0.0093609	0.00878924	0.0197863	0.0239068	0.0201797	0.00843132	0.00989932	0.00811601	0.0257514	0.0386481	0.0345049	0.142621	0.191924	0.166126	0.00743523	0.00922588	0.0116105	0.0693329	0.0933138	0.0781706	0.0130137	0.0116597	0.0122148	0.0333209	0.0283085	0.27406	0.292413	0.295995	0.0249299	0.028935	0.261433	0.254443	0.0167468	0.0226832	0.0246958	0.0187884	0.0135773	0.0229544	0.00995954	0.0187111	0.0234153	0.01632	0.0180583
k__Bacteria;p__Armatimonadetes	0	0	0	0	0	0	0	0	0	0	0	0	0	0	0	0	0	0	1.11289e-06	0	0	0	0	0	0	0	0	0	0	0	0	0	0	0	0	0	0	0	0	0	0	0	0	0	0	0	0	0	0
k__Bacteria;p__BRC1	0	0	0	0	0	0	0	0	0	0	0	0	0	0	0	0	0	0	0	0	0	0	0	0	0	0	0	0	0	0	0	0	0	0	0	0	0	0	0	0	0	0	0	0	0	0	0	0	0
k__Bacteria;p__Bacteroidetes	0.133786	0.161382	0.128958	0.16999	0.128098	0.119588	0.0752855	0.24898	0.181111	0.156134	0.155291	0.0667087	0.0987252	0.09826	0.111284	0.0989285	0.115493	0.0380962	0.0279336	0.0377313	0.129471	0.168783	0.129496	0.107615	0.100123	0.112294	0.133015	0.133469	0.123765	0.0463273	0.048044	0.00952231	0.0092936	0.0120148	0.083946	0.0536834	0.00706275	0.00246202	0.107708	0.138013	0.139038	0.0584939	0.0520465	0.074844	0.127202	0.0898532	0.0910201	0.172687	0.201143
k__Bacteria;p__Chlamydiae	0	0	0	0	3.1433e-06	0	9.22339e-06	2.62705e-06	7.63506e-07	2.92031e-06	0	0	0	0	0	0	0	0	4.45158e-06	0	3.45022e-06	0	1.73446e-06	0	0	0	0	0	0	0	0	0	3.66412e-05	0	0	0	0	0	2.26563e-06	0	0	0	0	0	0	0	0	0	0
k__Bacteria;p__Chlorobi	0	0	0	0	0	0	0	0	0	0	0	0	0	0	0	0	0	0	0	0	0	0	0	0	0	0	0	0	0	0	0	0	0	0	0	0	0	0	0	0	0	0	0	0	0	0	0	0	0
k__Bacteria;p__Chloroflexi	0.167482	0.193614	0.186184	0.00494451	0.00629052	0.00476794	0.0681734	0.0524806	0.132553	0.131791	0.10763	0.0580808	0.0762558	0.067252	0.380018	0.255303	0.28489	0.108239	0.122897	0.110799	0.0462511	0.0361506	0.0415031	0.116359	0.10377	0.0790641	0.121883	0.0686575	0.0779417	0.0518647	0.0469769	0.13218	0.137992	0.141097	0.159619	0.218505	0.0847442	0.016769	0.0443852	0.0873913	0.0807423	0.0542769	0.045789	0.0765404	0.111462	0.078911	0.0714747	0.158354	0.220497
k__Bacteria;p__Cyanobacteria	0.0118628	0.00943199	0.0120686	0.00937887	0.0118306	0.0117024	0.00149335	0.00205961	0.0195603	0.0221033	0.0240407	0.0312776	0.0403718	0.0428173	0.0322304	0.0404117	0.0332471	0.00267015	0.00258451	0.00262197	0.000559799	0.000529797	0.000577577	0.0112278	0.0103549	0.00967294	0.00660708	0.00661557	0.00802958	0.00695469	0.00798858	0.0553974	0.0749788	0.0401109	0.0175001	0.0201307	0.0866059	0.106598	0.00663225	0.0257253	0.0219031	0.0104453	0.00454301	0.0133791	0.00813347	0.00343709	0.00385795	0.00617526	0.0057682
k__Bacteria;p__Deferribacteres	0	0	0	0	0	0	0	0	0	0	0	4.25395e-06	0	0	0	0	0	0	0	0	0	0	0	0	0	0	0	0	3.11284e-06	0	0	0	0	0	0	0	0	0	0	0	0	0	0	0	0	0	0	0	0
k__Bacteria;p__Elusimicrobia	0.000207823	8.40348e-05	6.2205e-05	0	0	0	0.000186145	0.000240813	0.00156901	0.00228894	0.00220302	0	6.42771e-06	0	0.000316667	0.000311693	0.00033423	1.83075e-06	1.29838e-05	2.33479e-06	0.00010782	1.23429e-05	0.000100599	0.00691266	0.00662333	0.00500589	0	0	7.78211e-07	7.26287e-05	0.000134227	9.07232e-07	7.79599e-07	0	2.49515e-06	5.47532e-06	8.78998e-07	0	0	0	0	0	8.08364e-07	8.47745e-07	0.00704881	0.00353861	0.00308501	0	0
k__Bacteria;p__FBP	0	0	0	0	0	0	0	0	0	0	0	0	0	0	0	0	0	0	0	0	0	0	0	0	0	0	0	0	0	4.90734e-06	0	0	0	0	0	0	0	0	0	0	0	0	0	0	0	0	0	0	0
k__Bacteria;p__Fibrobacteres	0.00145617	0.0024023	0.00149541	0	0	0	0.000700139	0.000394058	0.0106822	0.00704846	0.00642339	0.000951183	0.00231398	0.000744813	0.000542858	0.000360955	0.000637677	0.000335028	2.78224e-05	2.33479e-05	4.22652e-05	6.6462e-06	1.21412e-05	0.0013344	0.00175424	0.00112897	0.00134821	0.000722256	0.00059144	0.000277756	0.000223434	3.62893e-06	2.3388e-06	0	8.31716e-05	6.09129e-05	0	1.62617e-06	0	0	8.44734e-07	0.000778183	0.000908601	0.00142421	3.9914e-05	9.71668e-05	0.000130447	0.00144301	0.00229033
k__Bacteria;p__Firmicutes	0.544378	0.481698	0.525963	0.729659	0.75274	0.782263	0.802801	0.542849	0.510076	0.551794	0.58057	0.728249	0.707844	0.683452	0.365206	0.510925	0.470684	0.459054	0.449149	0.464437	0.6458	0.573995	0.635782	0.406523	0.39984	0.482141	0.59828	0.670049	0.684787	0.481851	0.458562	0.456398	0.437829	0.451818	0.679972	0.626254	0.534537	0.568383	0.550579	0.668229	0.675537	0.518975	0.362708	0.600866	0.518967	0.633375	0.677238	0.588584	0.484974
k__Bacteria;p__Fusobacteria	0.00105316	0.00152085	0.000997768	0	0	4.68955e-06	0.000167698	0.000106833	0.000100783	0.000132582	0.000111657	0.00159778	0.00168856	0.00139591	0	2.68701e-06	0	4.8515e-05	5.74995e-05	0.000191453	0.000210464	0.000229769	0.000113607	0.000275066	0.000262788	0.00028642	3.89546e-05	8.10511e-05	0.000196109	0.000216905	0.000378503	2.7217e-06	5.4572e-06	0	1.08123e-05	1.91636e-05	4.04339e-05	0	0	0	0	0.000545148	0.000307987	0.000895219	0	0	7.49698e-07	3.57526e-05	0
k__Bacteria;p__GAL15	0	0	0	0	0	0	0	0	0	0	0	0	0	0	0	0	0	1.4646e-05	2.59675e-06	0	0	0	0	0	0	0	0	0	0	0	0	0	0	0	0	0	0	0	0	0	0	0	0	0	0	0	0	0	0
k__Bacteria;p__GN02	0	0	0	0	0	0	0	0	0	0	0	0	0	0	0	0	0	0	0	0	0	8.54512e-06	0	0	0	0	0	0	0	0	0	0	0	0	0	0	0	0	0	0	0	0	0	0	0	0	0	0	0
k__Bacteria;p__Gemmatimonadetes	0	0	0	0	0	0	0	0	0	0	0	0	0	0	0	0	0	0	0	0	0	0	0	0	0	0	0	0	0	0	0	1.27012e-05	0	0	0	0	0	0	5.28647e-06	0	0	0	0	0	0	0	0	0	0
k__Bacteria;p__Lentisphaerae	0.0076656	0.00612358	0.00630593	0.0115051	0.00904955	0.0069861	0.000229746	0.000190023	0.00609965	0.00664079	0.00615993	0.00158332	0.00350182	0.00234424	0.0220274	0.0111717	0.0156209	0.000573941	0.000834671	0.00105182	0.000625353	0.000365541	0.000516003	7.94089e-05	4.71946e-05	5.01425e-05	0.0112826	0.00953972	0.0104825	0.00385815	0.00315725	3.44748e-05	2.41676e-05	6.16143e-05	0.000239534	8.34986e-05	2.1975e-05	6.50467e-05	0.00331688	0.00149583	0.00177479	0.00296927	0.00350345	0.00458291	0.00317616	0.00168374	0.00184051	0.00448397	0.00341225
k__Bacteria;p__MVS-104	0	0	0	0	0	0	0	0	0	0	0	0	0	0	0	0	0	0	0	0	0	0	0	0	0	0	0	0	0	0	0	0	0	0	0	0	0	0	0	0	0	0	0	0	0	0	0	0	0
k__Bacteria;p__NC10	0	0	0	0	0	0	0	0	0	0	0	0	0	0	0	0	0	0	1.11289e-06	0	0	0	0	0	0	0	0	0	0	0	0	0	0	0	0	0	0	0	1.13281e-05	0	0	0	0	0	0	0	0	0	0
k__Bacteria;p__Nitrospirae	0	0	0	0	0	6.69936e-07	0	0	0	1.75219e-06	0	0	0	0	0	0	0	3.29536e-05	8.90315e-06	2.91848e-05	0	0	0	0	0	0	0	0	0	0	0	0	0	0	1.66343e-06	0	0	0	9.06251e-06	0	0	0	0	8.47745e-07	0	0	0	0	0
k__Bacteria;p__OD1	0	0	0	0	0	0	0	0	0	0	0	0	0	0	0	0	0	0	2.59675e-06	0	0	0	0	0	0	0	0	2.25142e-05	0	0	0	0	0	0	0	0	0	0	0	0	0	0	0	0	0	0	0	0	0
k__Bacteria;p__OP3	0	0	0	0	0	0	0	0	0	0	0	0	0	0	0	0	0	0	0	0	0	0	0	0	0	0	0	0	0	0	0	0	0	0	0	0	0	0	0	0	0	0	0	0	0	0	0	0	0
k__Bacteria;p__OP8	0	0	0	0	0	0	0	0	0	0	0	0	0	0	0	0	0	0	0	0	0	0	0	0	0	0	0	0	0	0	0	0	0	0	0	0	0	0	7.55209e-07	0	0	0	0	0	0	0	0	0	0
k__Bacteria;p__Planctomycetes	0.0022987	0.00545404	0.00338727	6.73769e-06	0	1.33987e-06	0.00184468	0.00137833	0	1.16812e-06	1.88185e-06	0	0	1.04903e-05	0	0	0	0.000310313	0.000248546	0.000777484	0	9.49458e-07	0	0.000979922	0.0011316	0.0005151	0.00318288	0.00155798	0.00179533	0.00178038	0.000629449	1.45157e-05	6.47068e-05	0	3.32687e-06	8.89739e-06	8.87788e-05	3.25233e-06	0.000149531	1.13937e-05	0	6.99805e-07	0	2.54323e-06	0	0	1.4994e-06	9.93127e-07	0
k__Bacteria;p__Proteobacteria	0.00966379	0.0107848	0.0104032	0.027023	0.0436313	0.0334251	0.024255	0.126549	0.0171957	0.017064	0.0193938	0.0842077	0.0317529	0.0747575	0.0173497	0.0170097	0.0149357	0.235537	0.197159	0.20491	0.164648	0.20591	0.175348	0.232937	0.238215	0.19415	0.0192179	0.0315037	0.016965	0.347727	0.386223	0.052115	0.0289723	0.0203943	0.0164073	0.036365	0.0153622	0.0367449	0.236919	0.00723988	0.00653233	0.310183	0.490361	0.171392	0.0990785	0.101155	0.0852812	0.0157152	0.0134986
k__Bacteria;p__SBR1093	0	0	0	0	0	0	0	0	0	0	0	0	0	0	0	0	0	3.66151e-06	0	0	0	0	0	0	0	0	0	0	0	0	0	0	0	0	0	0	0	0	0	0	0	0	0	0	0	0	0	0	0
k__Bacteria;p__Spirochaetes	0.0307087	0.0249099	0.0268626	0.000809486	0.000393698	0.000547338	0.00311331	0.00254911	0.00193472	0.002067	0.00201923	0.00248005	0.00583122	0.0036786	0.000847764	0.000837451	0.00108097	0.000479658	0.000297885	0.000566186	0.00134214	0.00104915	0.00125575	0.00125744	0.00123242	0.00127787	0.00809306	0.00641205	0.00694553	0.00110513	0.000656961	0.000391924	0.000365632	0.000123229	0.00212919	0.00118609	9.05368e-05	1.62617e-06	0.00602959	0.0117371	0.00995266	0.00363689	0.00601181	0.00419125	0.000947957	0.000672916	0.000622999	0.0102083	0.018483
k__Bacteria;p__Synergistetes	0	0	0	0	0	0	0	0	0	5.84062e-07	0	0	0	0	0	0	0	0	0	0	0	0	0	0	0	0	0	0	0	0	0	0	0	0	0	0	0	0	0	0	0	0	0	0	0	0	0	0	0
k__Bacteria;p__TM6	0	0	0	0	0	0	0	0	0	0	0	0	0	0	0	0	0	2.74613e-06	0	0	0	0	0	0	0	0	0	0	0	0	0	0	0	0	0	0	0	0	0	0	0	0	0	0	0	0	0	0	0
k__Bacteria;p__TM7	0.000461986	0.000291381	0.000685084	4.23512e-05	7.85824e-07	4.01962e-06	0.000851906	0.000538545	0.00381371	0.00286015	0.00247652	0.000381154	0.0011557	0.000675576	0.0065903	0.00262789	0.0033854	0.00138863	0.000662543	0.00147792	0	0	8.67232e-07	0.010342	0.00945339	0.00619792	0.00141092	0.00134725	0.00240467	0.00376001	0.00228352	0.00641776	0.00389254	0.0094886	0.000611312	0.000872628	0.00295519	0.00469312	7.70314e-05	0.00013998	0.000190065	0.00285311	0.00338624	0.0050958	0.00108666	0.000364013	0.000330617	1.68832e-05	2.00506e-05
k__Bacteria;p__Tenericutes	0.00175386	0.000980101	0.00176662	0.000439875	0.00252957	0.00246537	0.000564304	7.79358e-05	0.0014896	0.00264347	0.00531247	0.000749545	0.000374736	0.000707747	0.000108572	0.00140351	0.00136243	0.000253559	0.000582415	0.000140087	0.000957437	4.3675e-05	0.000129218	0.0032001	0.00257049	0.00561596	0.00963509	0.00750444	0.00658444	0.0011071	0.00279209	0.000713992	0.000307942	0.000800986	0.00295426	0.00229689	0.00269413	5.8542e-05	0.00150211	0.000480163	0.000340428	0.0018069	0.000781688	0.00121567	0.0013461	0.000564147	0.00109306	0.00164263	0.000567798
k__Bacteria;p__Verrucomicrobia	0.0156134	0.0177304	0.0167589	0.00105108	0.000844761	0.000886326	0.00131475	0.00130564	0.0101882	0.00664429	0.00750107	0.00407698	0.00639815	0.00452273	0.00868483	0.00690293	0.00819832	0.00377959	0.00298552	0.00400766	8.97058e-05	4.84223e-05	0.000105802	0.0105982	0.0103919	0.00935385	0.0310639	0.0276375	0.0249292	0.00191877	0.00162906	0.000992512	0.000293909	0	0.00290186	0.00178358	7.11988e-05	0	0.0049285	0.0165567	0.0183105	0.00731436	0.00611285	0.0112742	0.0874825	0.0507008	0.0299864	0.00812278	0.0117005
k__Bacteria;p__WPS-2	0	0	0	2.88758e-05	0	0	0	0	0	0	0	0	0	0	0	0	0	0	7.41929e-07	0	0	0	0	0	0	0	0	0	0	0	0	0	0	0	0	0	6.15299e-06	0	0	0	0	0	0	0	0	0	0	0	0
k__Bacteria;p__WS3	0	0	0	0	0	0	0	0	0	0	0	0	0	0	0	0	0	0	0	0	0	0	0	0	0	0	0	0	0	0	0	0	0	0	0	0	0	0	3.77605e-06	0	0	0	0	0	0	0	0	0	0
k__Bacteria;p__WS4	0	0	0	0	0	0	0	0	0	0	0	0	0	0	0	0	0	0	0	0	0	0	0	0	0	0	0	0	0	0	0	0	0	0	0	0	0	0	0	0	0	0	0	0	0	0	0	0	0
k__Bacteria;p__WS5	0	0	0	0	0	0	9.22339e-06	0	0	0	0	0	0	0	0	0	0	0	0	0	0	0	0	0	0	0	0	0	0	0	0	0	0	0	0	0	0	0	0	0	0	0	0	0	0	0	0	0	0
k__Bacteria;p__[Thermi]	7.02106e-06	0	0	0	0	0	0	0	0	0	0	0	0	0	0	0	0	0	0	0	0	0	0	0	0	0	0	0	0	0	4.16854e-06	0	0	0	0	0	0	0	0.00023336	0	0	0	0	0	0	0	0	0	0
[truncated: 33 more columns]

## Sheet: Table S11, Abundance Test
Table S11. Significance of relative taxa abundance in deep sequencing data and in 16S sequencing data (Phylum and order taxa level), with the most common taxa in each category
Taxa	Dataset	Level	P-value	Adjusted P-value ("bonferroni")
16S sequencing
k__Bacteria;p__Firmicutes;c__Clostridia;o__Clostridiales	16S sequencing	Order	0.139306	1
k__Bacteria;p__Firmicutes;c__Bacilli;o__Bacillales	16S sequencing	Order	0.0466084	1
k__Bacteria;p__Chloroflexi;c__Anaerolineae;o__Anaerolineales	16S sequencing	Order	0.939618	1
k__Bacteria;p__Bacteroidetes;c__Bacteroidia;o__Bacteroidales	16S sequencing	Order	0.0016107	0.0676496
k__Bacteria;p__Proteobacteria;c__Gammaproteobacteria;o__Enterobacteriales	16S sequencing	Order	0.544435	1
k__Bacteria;p__Proteobacteria;c__Gammaproteobacteria;o__Pseudomonadales	16S sequencing	Order	0.198775	1
k__Bacteria;p__Actinobacteria;c__Coriobacteriia;o__Coriobacteriales	16S sequencing	Order	0.0234845	0.98635
k__Bacteria;p__Cyanobacteria;c__Chloroplast;o__Streptophyta	16S sequencing	Order	0.78244	1
k__Bacteria;p__Firmicutes;c__Bacilli;o__Lactobacillales	16S sequencing	Order	0.0281393	1
k__Bacteria;p__Firmicutes;c__Erysipelotrichi;o__Erysipelotrichales	16S sequencing	Order	0.698043	1
k__Bacteria;p__Actinobacteria;c__Actinobacteria;o__Actinomycetales	16S sequencing	Order	0.391365	1
k__Bacteria;p__Bacteroidetes;c__Flavobacteriia;o__Flavobacteriales	16S sequencing	Order	0.0839424	1
k__Bacteria;p__Verrucomicrobia;c__Verruco-5;o__WCHB1-41	16S sequencing	Order	0.0174267	0.73192
k__Bacteria;p__Proteobacteria;c__Betaproteobacteria;o__Burkholderiales	16S sequencing	Order	0.1254	1
k__Archaea;p__Euryarchaeota;c__Thermoplasmata;o__E2	16S sequencing	Order	0.044878	1
k__Bacteria;p__Spirochaetes;c__Spirochaetes;o__Spirochaetales	16S sequencing	Order	0.0952256	1
k__Bacteria;p__Actinobacteria;c__Actinobacteria;o__Bifidobacteriales	16S sequencing	Order	0.0327939	1
k__Bacteria;p__Cyanobacteria;c__4C0d-2;o__YS2	16S sequencing	Order	0.194023	1
k__Bacteria;p__Lentisphaerae;c__[Lentisphaeria];o__Z20	16S sequencing	Order	0.809715	1
k__Archaea;p__Euryarchaeota;c__Methanobacteria;o__Methanobacteriales	16S sequencing	Order	0.79633	1
Others_orders	16S sequencing	Order	0.00925422	0.388677
k__Bacteria;p__Firmicutes	16S sequencing	Phylum	0.115773	1
k__Bacteria;p__Bacteroidetes	16S sequencing	Phylum	0.011211	0.470862
k__Bacteria;p__Chloroflexi	16S sequencing	Phylum	0.941512	1
k__Bacteria;p__Proteobacteria	16S sequencing	Phylum	0.524086	1
k__Bacteria;p__Cyanobacteria	16S sequencing	Phylum	0.830295	1
Unassigned;Other	16S sequencing	Phylum	0.475184	1
k__Bacteria;p__Verrucomicrobia	16S sequencing	Phylum	0.00133213	0.0559493
k__Archaea;p__Euryarchaeota	16S sequencing	Phylum	0.0628067	1
k__Bacteria;p__Spirochaetes	16S sequencing	Phylum	0.0522977	1
k__Bacteria;p__Lentisphaerae	16S sequencing	Phylum	0.287477	1
k__Bacteria;p__TM7	16S sequencing	Phylum	0.448744	1
k__Bacteria;p__Tenericutes	16S sequencing	Phylum	0.289923	1
k__Bacteria;p__Fibrobacteres	16S sequencing	Phylum	0.631575	1
k__Bacteria;p__Planctomycetes	16S sequencing	Phylum	0.172834	1
k__Bacteria;p__Elusimicrobia	16S sequencing	Phylum	0.835586	1
k__Bacteria;p__Fusobacteria	16S sequencing	Phylum	0.185248	1
k__Bacteria;p__Synergistetes	16S sequencing	Phylum	0.0881152	1
k__Bacteria;p__Acidobacteria	16S sequencing	Phylum	0.0101026	0.42431
k__Bacteria;p__WPS-2	16S sequencing	Phylum	0.0937252	1
k__Bacteria;p__Nitrospirae	16S sequencing	Phylum	0.0391589	1
Others_phylum	16S sequencing	Phylum	0.174033	1
Deep sequencing
Bacteroidales	Deep sequencing	Order	0.337	1
Clostridiales	Deep sequencing	Order	0.663	1
Streptomycetales	Deep sequencing	Order	0.369	1
Lactobacillales	Deep sequencing	Order	0.127	1
Pseudomonadales	Deep sequencing	Order	0.41	1
Bacillales	Deep sequencing	Order	0.108	0.972
Verrucomicrobiales	Deep sequencing	Order	0.334	1
Enterobacterales	Deep sequencing	Order	0.898	1
Other_deepsequencing	Deep sequencing	Order	0.941	1

[truncated: 3 more sheets: Table S10, 16S Order abundance, S12, Species assignment, S13, Microbial profile]
